# Supplementary material for: β-Cyclo­dextrin 10.41-hydrate
Source: Acta Crystallogr Sect E Struct Rep Online. 2009 Nov 21;65(Pt 12):o3162–3. doi: 10.1107/S160053680904865X (PMC2971837; doi:10.1107/S160053680904865X)
Supplement: Supplementary file 2 [file e-65-o3162-Isup2.hkl]

# 
# h,k,l, Fc-squared, Fo-squared, sigma(Fo-squared) and status flag 
# 
data_I
_shelx_title ' bcdloh in P2(1)' 
_shelx_refln_list_code          4 
_shelx_F_calc_maximum      177.90 
_exptl_crystal_F_000      1412.20 
_reflns_d_resolution_high  0.7697 
 
loop_ 
 _symmetry_equiv_pos_as_xyz 
 'x, y, z' 
 '-x, y+1/2, -z' 
 
_cell_length_a    20.8353 
_cell_length_b     9.9397 
_cell_length_c    15.2043 
_cell_angle_alpha  90.000 
_cell_angle_beta  110.630 
_cell_angle_gamma  90.000 
 
_shelx_F_squared_multiplier     1.000 
 
loop_ 
 _refln_index_h 
 _refln_index_k 
 _refln_index_l 
 _refln_F_squared_calc 
 _refln_F_squared_meas 
 _refln_F_squared_sigma 
 _refln_observed_status 
   3   0   0       63.56       43.49      3.55 o 
   4   0   0     2032.26     2070.09     10.43 o 
   5   0   0     7021.79     7762.15     52.24 o 
   6   0   0       13.73       38.95      5.38 o 
   7   0   0     9468.67    10213.28     51.77 o 
   8   0   0       59.90       56.49      7.33 o 
   9   0   0     3055.72     3082.11     22.35 o 
  10   0   0      182.05      202.90      9.55 o 
  11   0   0    10020.08    10405.20     45.75 o 
  12   0   0     1527.57     1666.34     19.12 o 
  13   0   0      383.00      357.52     12.40 o 
  14   0   0     3594.78     3703.25     29.28 o 
  15   0   0      275.71      281.09     12.78 o 
  16   0   0      506.97      527.86     23.59 o 
  17   0   0      122.95      137.09     20.76 o 
  18   0   0     3015.93     3081.62     46.08 o 
  19   0   0        6.16       30.02     18.98 o 
  20   0   0      198.10      182.44     22.10 o 
  21   0   0       98.36       80.93     21.65 o 
  22   0   0       90.96       92.36     22.24 o 
  23   0   0        1.32       12.78     21.81 o 
  24   0   0       60.84       44.07     22.19 o 
  25   0   0       45.73       69.76     41.41 o 
   3   1   0     5136.79     6054.08     34.62 o 
   4   1   0     2289.17     2312.97     13.78 o 
   5   1   0     1973.23     2066.73     13.09 o 
   6   1   0      368.11      394.16      5.97 o 
   7   1   0      470.65      502.32      6.63 o 
   8   1   0     5005.25     5079.99     17.88 o 
   9   1   0     1748.13     1876.02     12.39 o 
  10   1   0     1112.66     1107.86     10.76 o 
  11   1   0      880.97      999.00     10.00 o 
  12   1   0     1187.02     1202.00     11.31 o 
  13   1   0      170.95      178.31      7.16 o 
  14   1   0      142.21      147.56      8.58 o 
  15   1   0     1751.66     1678.81     22.54 o 
  16   1   0      244.12      278.35     11.85 o 
  17   1   0     2016.06     1898.74     23.17 o 
  18   1   0       75.84       83.37     13.45 o 
  19   1   0      821.60      804.98     20.26 o 
  20   1   0      645.15      742.26     21.16 o 
  21   1   0      137.19      158.27     15.86 o 
  22   1   0        8.06        8.17     14.69 o 
  23   1   0       52.61       49.33     17.36 o 
  24   1   0      384.51      420.75     23.28 o 
  25   1   0       68.24       70.60     31.01 o 
   0   2   0     4458.65     4180.74     19.97 o 
   1   2   0     3841.49     3910.97     16.99 o 
   2   2   0     8094.93     8421.23     35.01 o 
   3   2   0     3275.00     3028.92     11.54 o 
   4   2   0      207.41      210.35      4.73 o 
   5   2   0      231.13      254.45      5.43 o 
   6   2   0      743.47      688.11      7.73 o 
   7   2   0     1698.16     1629.79     11.11 o 
   8   2   0     9368.74     9318.81     39.96 o 
   9   2   0      496.81      581.59      9.94 o 
  10   2   0     1955.36     2133.83     15.61 o 
  11   2   0      669.10      717.85     10.99 o 
  12   2   0      645.40      692.29     11.65 o 
  13   2   0     2421.54     2414.42     19.04 o 
  14   2   0     1453.53     1413.69     15.94 o 
  15   2   0     1093.36     1080.88     15.23 o 
  16   2   0        4.69        4.73      9.28 o 
  17   2   0      898.43      838.97     16.25 o 
  18   2   0      692.20      652.80     18.70 o 
  19   2   0        6.90       20.27     13.20 o 
  20   2   0      412.21      410.79     18.13 o 
  21   2   0       81.41       68.29     15.24 o 
  22   2   0      360.92      382.44     20.76 o 
  23   2   0      185.12      194.07     20.02 o 
  24   2   0       28.17       28.59     21.53 o 
  25   2   0        4.22       13.25     38.93 o 
   1   3   0     1719.78     1735.41     10.27 o 
   2   3   0     2089.03     2427.26     16.46 o 
   3   3   0     1572.85     1391.85     10.72 o 
   4   3   0     5038.77     5082.96     21.07 o 
   5   3   0      366.11      401.44      6.08 o 
   6   3   0      146.82      162.51      5.61 o 
   7   3   0       34.29       24.46      5.24 o 
   8   3   0      584.16      525.89      8.30 o 
   9   3   0     4301.96     4633.72     20.32 o 
  10   3   0     1364.73     1488.99     13.02 o 
  11   3   0       72.04       65.93      8.12 o 
  12   3   0      886.74      863.62     13.22 o 
  13   3   0      400.47      384.69     10.58 o 
  14   3   0     1107.01     1070.68     14.83 o 
  15   3   0     2004.80     1916.22     19.11 o 
  16   3   0      146.63      136.79     11.18 o 
  17   3   0      265.85      258.24     12.51 o 
  18   3   0       60.78       55.29     11.00 o 
  19   3   0      264.79      227.64     15.65 o 
  20   3   0       13.67       31.01     19.48 o 
  21   3   0      469.38      440.38     23.77 o 
  22   3   0      190.80      182.32     21.63 o 
  23   3   0      349.37      357.07     26.00 o 
  24   3   0       41.26       48.41     36.15 o 
   0   4   0    10033.60    10613.82     35.97 o 
   1   4   0     6166.21     6424.93     21.20 o 
   2   4   0      342.10      348.46      6.61 o 
   3   4   0     8556.91     8806.25     28.34 o 
   4   4   0     4414.46     4306.92     19.95 o 
   5   4   0      373.04      346.47      8.59 o 
   6   4   0      956.74     1084.61      9.44 o 
   7   4   0     1528.31     1646.48     12.23 o 
   8   4   0     2688.42     2790.95     16.13 o 
   9   4   0      343.37      305.94      7.79 o 
  10   4   0      560.59      591.48      9.88 o 
  11   4   0      194.30      197.91      7.85 o 
  12   4   0       22.90       16.93      7.97 o 
  13   4   0      314.06      307.35     10.86 o 
  14   4   0      693.45      718.89     14.02 o 
  15   4   0      205.80      190.38     12.81 o 
  16   4   0     1254.74     1208.52     20.22 o 
  17   4   0      670.80      629.05     17.16 o 
  18   4   0      192.84      176.58     15.29 o 
  19   4   0      708.30      720.58     23.32 o 
  20   4   0      586.30      608.91     27.30 o 
  21   4   0      217.82      231.02     23.31 o 
  22   4   0       99.83      110.12     22.73 o 
  23   4   0       17.05       19.77     21.06 o 
   1   5   0     4706.47     4716.18     18.99 o 
   2   5   0     1087.87     1139.46     18.71 o 
   3   5   0      523.63      596.16      9.51 o 
   4   5   0     1173.86     1119.18     11.94 o 
   5   5   0     1570.64     1581.73     13.87 o 
   6   5   0     2591.03     2561.16     18.27 o 
   7   5   0     1223.28     1241.90     14.15 o 
   8   5   0       65.10       60.57      5.80 o 
   9   5   0      772.48      738.01     12.27 o 
  10   5   0      676.67      666.22     12.25 o 
  11   5   0     2426.23     2381.62     26.85 o 
  12   5   0      609.22      630.83     16.06 o 
  13   5   0       51.75       58.62     12.39 o 
  14   5   0      592.47      530.83     17.09 o 
  15   5   0      400.53      378.64     16.03 o 
  16   5   0      208.20      178.43     14.58 o 
  17   5   0      234.12      259.45     16.38 o 
  18   5   0      245.80      242.15     18.28 o 
  19   5   0      130.60      139.40     18.18 o 
  20   5   0       84.79       81.20     21.37 o 
  21   5   0      109.10       81.79     20.86 o 
  22   5   0       92.46       75.56     20.43 o 
  23   5   0       56.36       32.72     37.11 o 
   0   6   0      254.88      261.71      8.76 o 
   1   6   0     2787.54     2800.03     16.02 o 
   2   6   0     1376.10     1252.67     12.91 o 
   3   6   0      226.75      200.39      8.12 o 
   4   6   0      355.14      328.34      9.40 o 
   5   6   0      469.67      523.41     10.61 o 
   6   6   0      310.49      303.77      9.56 o 
   7   6   0      160.16      157.07      8.93 o 
   8   6   0      567.32      559.56     12.30 o 
   9   6   0      925.63      878.81     15.13 o 
  10   6   0     1907.13     1823.02     23.13 o 
  11   6   0      745.50      731.50     15.77 o 
  12   6   0     2116.37     1982.25     25.31 o 
  13   6   0      400.51      416.68     15.97 o 
  14   6   0      278.63      270.61     17.50 o 
  15   6   0      109.41      125.94     16.33 o 
  16   6   0      188.19      192.57     17.83 o 
  17   6   0      127.92      112.27     16.76 o 
  18   6   0       44.96       41.65     16.54 o 
  19   6   0      235.42      271.63     20.02 o 
  20   6   0      100.27      127.83     18.95 o 
  21   6   0       11.45        4.45     20.27 o 
  22   6   0      122.51      133.75     42.61 o 
   1   7   0      940.98      936.82     13.41 o 
   2   7   0      147.30      159.06      9.06 o 
   3   7   0      542.82      536.59     11.05 o 
   4   7   0      196.76      198.46      9.16 o 
   5   7   0       55.07       49.50      8.48 o 
   6   7   0      598.04      613.29     12.32 o 
   7   7   0      848.34      826.16     13.79 o 
   8   7   0      567.67      545.10     12.59 o 
   9   7   0     1019.85     1009.64     18.13 o 
  10   7   0     1876.90     1789.62     22.70 o 
  11   7   0      172.15      170.86     14.63 o 
  12   7   0      285.43      294.49     16.45 o 
  13   7   0       47.96       57.23     15.37 o 
  14   7   0      851.31      787.08     23.16 o 
  15   7   0      245.83      262.19     18.98 o 
  16   7   0      163.51      157.98     20.36 o 
  17   7   0      265.09      270.71     21.85 o 
  18   7   0      681.76      664.71     26.84 o 
  19   7   0      133.22      149.88     19.09 o 
  20   7   0      250.77      247.95     20.34 o 
  21   7   0      176.64      172.72     30.33 o 
   0   8   0      108.40       83.39     14.63 o 
   1   8   0     2684.37     2607.33     22.77 o 
   2   8   0      138.76      134.65     10.46 o 
   3   8   0      924.27      877.49     14.53 o 
   4   8   0      955.73      949.25     16.30 o 
   5   8   0      850.62      846.40     15.90 o 
   6   8   0      426.51      428.78     13.33 o 
   7   8   0     1406.15     1319.68     17.08 o 
   8   8   0      796.46      789.85     16.11 o 
   9   8   0       47.05       40.21     13.12 o 
  10   8   0      807.49      713.77     19.53 o 
  11   8   0      709.94      734.63     20.13 o 
  12   8   0      499.57      504.79     18.96 o 
  13   8   0     1115.34     1045.76     23.42 o 
  14   8   0       30.26       39.68     15.63 o 
  15   8   0       38.06       61.09     17.39 o 
  16   8   0       44.87       49.98     17.72 o 
  17   8   0       26.69       38.57     17.77 o 
  18   8   0      187.49      193.56     20.93 o 
  19   8   0      147.06      167.89     31.11 o 
   1   9   0      723.85      719.70     15.31 o 
   2   9   0       18.01       22.01     10.40 o 
   3   9   0      165.63      158.50     11.69 o 
   4   9   0      476.00      479.22     13.90 o 
   5   9   0     1698.32     1662.70     22.50 o 
   6   9   0      216.68      197.26     12.98 o 
   7   9   0      336.33      339.62     18.53 o 
   8   9   0      192.37      178.58     17.09 o 
   9   9   0      481.88      464.51     20.01 o 
  10   9   0      147.44      171.23     20.84 o 
  11   9   0      493.63      503.76     25.06 o 
  12   9   0      266.42      263.87     22.50 o 
  13   9   0      575.75      584.70     22.37 o 
  14   9   0      817.35      850.04     25.43 o 
  15   9   0       26.18       40.26     18.09 o 
  16   9   0      510.94      545.37     24.23 o 
  17   9   0       59.11       71.10     24.93 o 
  18   9   0      110.56       76.28     36.78 o 
   0  10   0      635.21      579.38     21.87 o 
   1  10   0      504.23      482.92     15.01 o 
   2  10   0      177.04      191.43     12.51 o 
   3  10   0       89.40       93.52     11.63 o 
   4  10   0       52.38       36.75     11.00 o 
   5  10   0      268.61      255.11     14.43 o 
   6  10   0      257.41      272.46     18.51 o 
   7  10   0      181.98      160.82     17.37 o 
   8  10   0        8.64       17.06     15.91 o 
   9  10   0       92.31       87.78     17.19 o 
  10  10   0       43.78       55.20     20.92 o 
  11  10   0      207.13      218.59     22.90 o 
  12  10   0        6.95       12.66     19.53 o 
  13  10   0      149.45      185.27     22.70 o 
  14  10   0      244.65      253.40     23.16 o 
   1  11   0        2.83        0.28     12.12 o 
   2  11   0       37.33       39.32     11.61 o 
   3  11   0      172.08      176.09     14.53 o 
   4  11   0       62.94       51.27     14.11 o 
   5  11   0       57.32       45.52     15.85 o 
   6  11   0       50.43       68.08     16.90 o 
   7  11   0      332.69      392.88     21.45 o 
   8  11   0      493.10      518.76     23.22 o 
   9  11   0      129.12      189.66     19.83 o 
  10  11   0      184.78      200.20     24.56 o 
  11  11   0      662.22      705.31     28.77 o 
  12  11   0       44.53       79.53     50.72 o 
   0  12   0      230.04      207.38     24.60 o 
   1  12   0       42.31       68.53     13.44 o 
   2  12   0       11.87       12.50     14.67 o 
   3  12   0        6.17        3.38     14.86 o 
   4  12   0      115.06      118.98     18.20 o 
   5  12   0      398.06      446.17     23.01 o 
   6  12   0       51.84       55.50     18.93 o 
   7  12   0        6.88        9.92     20.81 o 
   8  12   0      628.54      687.98     33.71 o 
   9  12   0      168.34      157.26     39.08 o 
 -25   0   1       66.10       66.58     36.54 o 
 -24   0   1      375.65      402.26     37.37 o 
 -23   0   1       10.56       24.36     22.60 o 
 -22   0   1       11.17       10.74     20.51 o 
 -21   0   1      242.14      213.12     23.83 o 
 -20   0   1      696.44      634.63     28.25 o 
 -19   0   1      239.16      267.77     22.83 o 
 -18   0   1      978.88     1010.01     29.99 o 
 -17   0   1     2305.65     2292.61     44.72 o 
 -16   0   1      164.03      145.78     18.95 o 
 -15   0   1      317.87      306.78     19.34 o 
 -14   0   1       21.21       21.51     10.66 o 
 -13   0   1      107.79       97.83     10.77 o 
 -12   0   1       28.86        8.99      9.16 o 
 -11   0   1      471.81      533.34     13.41 o 
 -10   0   1      740.35      775.85     14.31 o 
  -9   0   1     5511.64     5348.11     58.44 o 
  -8   0   1    31649.34    33542.73    114.62 o 
  -7   0   1      717.91      668.49     13.49 o 
  -6   0   1      179.59      210.94      7.30 o 
  -5   0   1     5754.79     6380.19     99.34 o 
  -4   0   1     7800.62     7749.72    104.39 o 
   3   0   1     1239.05     1119.22     10.04 o 
   4   0   1     5549.29     6106.49     41.11 o 
   5   0   1     9161.46     9209.07     50.05 o 
   6   0   1     7113.12     8089.95     38.00 o 
   7   0   1     7054.27     7423.94     41.93 o 
   8   0   1      162.25      241.38     10.24 o 
   9   0   1    11028.25    12372.85     52.24 o 
  10   0   1        5.39        7.88      7.72 o 
  11   0   1      540.07      493.83     11.72 o 
  12   0   1      194.44      224.99     11.25 o 
  13   0   1      908.07      946.73     16.97 o 
  14   0   1      186.07      218.73     12.69 o 
  15   0   1      448.85      415.93     14.53 o 
  16   0   1      174.03      205.43     20.72 o 
  17   0   1      327.94      291.62     22.18 o 
  18   0   1      304.54      236.89     22.25 o 
  19   0   1        1.99        6.25     20.00 o 
  20   0   1      443.69      402.65     25.55 o 
  21   0   1      308.24      281.42     24.69 o 
  22   0   1      129.47      181.84     22.91 o 
  23   0   1        3.31        2.87     22.38 o 
  24   0   1        4.15        9.29     25.26 o 
 -25   1   1      267.00      293.49     30.39 o 
 -24   1   1        0.13        7.67     16.47 o 
 -23   1   1       67.10       69.04     16.71 o 
 -22   1   1       46.03       49.86     16.88 o 
 -21   1   1      369.06      409.43     18.21 o 
 -20   1   1      247.89      236.87     15.68 o 
 -19   1   1     1128.07     1160.04     22.51 o 
 -18   1   1      114.92      114.79     13.77 o 
 -17   1   1     1602.24     1457.00     22.94 o 
 -16   1   1     2064.65     2048.02     25.16 o 
 -15   1   1      673.95      710.58     14.73 o 
 -14   1   1       71.72      100.52      9.65 o 
 -13   1   1     1053.89      981.84     12.74 o 
 -12   1   1      195.01      181.43      7.37 o 
 -11   1   1     2861.12     3100.96     16.84 o 
 -10   1   1     2069.58     2267.19     13.42 o 
  -9   1   1     4295.86     4502.72     24.78 o 
  -8   1   1     6824.80     7343.75     35.62 o 
  -7   1   1      213.38      259.04      6.31 o 
  -6   1   1     2021.84     1891.57     10.90 o 
  -5   1   1    18035.95    19894.65     42.48 o 
  -4   1   1     5041.18     5932.63     35.85 o 
  -3   1   1      782.43     1080.05      6.83 o 
  -2   1   1     2890.94     1671.92    122.09 o 
   2   1   1     9348.87     9695.92     78.50 o 
   3   1   1     5335.35     5161.38     19.07 o 
   4   1   1      554.75      429.19      5.87 o 
   5   1   1     3836.85     3610.55     19.23 o 
   6   1   1     1034.13     1034.89      8.87 o 
   7   1   1      159.63      159.40      5.77 o 
   8   1   1     4744.61     4819.26     24.08 o 
   9   1   1     2853.37     2788.92     17.57 o 
  10   1   1      528.36      509.76      8.82 o 
  11   1   1      934.82     1006.10     11.34 o 
  12   1   1      332.84      324.23      8.81 o 
  13   1   1      354.43      387.78      8.89 o 
  14   1   1     1847.78     1869.91     16.62 o 
  15   1   1     1168.82     1198.43     15.99 o 
  16   1   1     2439.81     2324.42     22.74 o 
  17   1   1       32.01       50.39     11.51 o 
  18   1   1       59.76       74.79     14.29 o 
  19   1   1     1747.09     1802.98     27.58 o 
  20   1   1       77.78       93.35     14.76 o 
  21   1   1       17.92       18.49     15.02 o 
  22   1   1       75.36       66.99     15.95 o 
  23   1   1       59.77       74.04     17.15 o 
  24   1   1      507.19      565.47     25.28 o 
 -25   2   1       61.95       63.68     44.84 o 
 -24   2   1      243.19      268.77     20.73 o 
 -23   2   1      513.20      597.00     24.52 o 
 -22   2   1      200.85      193.41     18.94 o 
 -21   2   1       24.75       22.91     15.83 o 
 -20   2   1      334.55      338.15     17.06 o 
 -19   2   1      984.62      909.87     20.81 o 
 -18   2   1      129.63      126.91     13.74 o 
 -17   2   1      528.28      472.38     16.24 o 
 -16   2   1     1737.46     1826.31     21.53 o 
 -15   2   1     1015.69     1007.97     15.27 o 
 -14   2   1      440.69      461.07     10.89 o 
 -13   2   1      217.51      234.50      9.06 o 
 -12   2   1      644.20      631.42      9.29 o 
 -11   2   1     3193.83     3309.46     18.97 o 
 -10   2   1     1733.11     1821.40     14.63 o 
  -9   2   1      277.36      303.56      8.05 o 
  -8   2   1     2308.49     2212.11     27.85 o 
  -7   2   1      403.45      393.18      6.06 o 
  -6   2   1     5508.19     5611.78     16.30 o 
  -5   2   1     6596.63     6924.46     32.95 o 
  -4   2   1    11409.06    12565.78     55.99 o 
  -3   2   1     1610.38     1857.81      8.57 o 
  -2   2   1    13797.38    14850.61     72.02 o 
  -1   2   1     3646.45     3274.39     13.88 o 
   0   2   1     2709.17     2483.98     18.19 o 
   1   2   1    15270.85    16867.61     85.08 o 
   2   2   1     3935.47     4171.17     22.73 o 
   3   2   1    11321.77    12103.81     45.64 o 
   4   2   1     5226.76     5720.29     38.69 o 
   5   2   1     4852.39     5226.74     18.96 o 
   6   2   1     7415.01     8091.27     20.17 o 
   7   2   1    10288.55    10417.86     24.61 o 
   8   2   1       47.22       47.50      5.51 o 
   9   2   1      338.19      321.50      7.18 o 
  10   2   1      223.00      173.95      6.73 o 
  11   2   1      934.09      873.59     10.67 o 
  12   2   1      575.71      621.77     11.73 o 
  13   2   1      387.94      395.49     10.87 o 
  14   2   1      589.07      614.41     12.76 o 
  15   2   1      325.08      307.57     11.30 o 
  16   2   1      754.36      737.89     14.52 o 
  17   2   1      730.19      716.26     14.73 o 
  18   2   1       69.08       69.78     12.03 o 
  19   2   1      299.54      312.51     16.94 o 
  20   2   1      418.01      428.35     18.29 o 
  21   2   1      280.98      328.97     18.27 o 
  22   2   1       13.14       21.95     15.85 o 
  23   2   1       17.82       16.63     20.26 o 
  24   2   1      746.42      867.86     49.45 o 
 -25   3   1       89.32       82.49     45.74 o 
 -24   3   1       51.12       39.48     19.64 o 
 -23   3   1      190.70      208.51     23.03 o 
 -22   3   1      279.41      285.57     23.05 o 
 -21   3   1      231.89      237.10     22.20 o 
 -20   3   1       25.20       21.31     14.39 o 
 -19   3   1      336.61      363.03     18.56 o 
 -18   3   1     1267.07     1157.86     21.74 o 
 -17   3   1       26.46       30.00     10.90 o 
 -16   3   1     1535.57     1476.06     20.20 o 
 -15   3   1     1511.67     1440.85     19.26 o 
 -14   3   1     1283.17     1243.40     15.16 o 
 -13   3   1     2160.33     2157.14     18.63 o 
 -12   3   1      296.61      297.07      9.54 o 
 -11   3   1     1306.78     1452.87     14.49 o 
 -10   3   1     1571.55     1634.19     14.40 o 
  -9   3   1     3036.36     3208.62     16.04 o 
  -8   3   1      680.33      656.70      8.27 o 
  -7   3   1      993.73      968.99      9.03 o 
  -6   3   1    10621.38    10703.44     47.22 o 
  -5   3   1     2981.96     3124.09     12.76 o 
  -4   3   1     2655.12     2652.45     10.53 o 
  -3   3   1     3289.40     3415.15     15.39 o 
  -2   3   1      394.40      370.56      5.10 o 
  -1   3   1     1917.93     1957.49     13.77 o 
   0   3   1     2995.42     2835.58     18.59 o 
   1   3   1     1224.61     1215.59     10.68 o 
   2   3   1     3745.95     3624.95     20.31 o 
   3   3   1     2612.25     2729.69     14.56 o 
   4   3   1     1675.44     1847.38      9.07 o 
   5   3   1     5732.64     5532.34     56.95 o 
   6   3   1      741.39      713.07      9.29 o 
   7   3   1      981.99      989.50     10.89 o 
   8   3   1     1816.15     1905.27     13.97 o 
   9   3   1       38.48       36.06      6.36 o 
  10   3   1     1242.01     1269.56     13.04 o 
  11   3   1      839.19      836.68     13.07 o 
  12   3   1     2191.17     2094.34     18.14 o 
  13   3   1     1116.93     1145.70     15.06 o 
  14   3   1      219.01      213.83     10.47 o 
  15   3   1     2279.22     2237.64     22.64 o 
  16   3   1      723.56      748.86     14.77 o 
  17   3   1      268.17      259.19     12.87 o 
  18   3   1        7.07        9.70     10.73 o 
  19   3   1       13.72       11.30     14.03 o 
  20   3   1      147.47      154.21     15.44 o 
  21   3   1      202.63      240.66     24.15 o 
  22   3   1      645.47      631.79     29.18 o 
  23   3   1       78.88       88.00     20.52 o 
 -24   4   1      260.03      258.57     58.18 o 
 -23   4   1      218.53      242.59     25.43 o 
 -22   4   1        7.02        3.69     19.60 o 
 -21   4   1      686.86      743.55     28.92 o 
 -20   4   1      192.12      174.71     21.50 o 
 -19   4   1      196.41      198.51     21.45 o 
 -18   4   1       12.12       19.90     14.71 o 
 -17   4   1       32.24       31.16     14.83 o 
 -16   4   1      252.10      249.64     14.60 o 
 -15   4   1      193.64      189.61     12.34 o 
 -14   4   1      926.41      930.21     16.33 o 
 -13   4   1      102.74      101.44      9.02 o 
 -12   4   1      626.76      723.16     12.31 o 
 -11   4   1      738.92      730.27     10.18 o 
 -10   4   1      686.97      759.86     10.07 o 
  -9   4   1      112.79      118.83      6.26 o 
  -8   4   1      859.51      887.33      9.74 o 
  -7   4   1     2215.29     2323.68     15.17 o 
  -6   4   1     1237.66     1300.42     10.35 o 
  -5   4   1     1211.68     1170.73      8.70 o 
  -4   4   1      789.79      838.04      7.70 o 
  -3   4   1     1235.17     1250.06      8.68 o 
  -2   4   1      109.63      116.79      4.71 o 
  -1   4   1     3835.60     3764.34     15.48 o 
   0   4   1     2303.03     2331.86     17.66 o 
   1   4   1     2584.86     2622.47     15.48 o 
   2   4   1     8532.06     8866.20     29.54 o 
   3   4   1     2091.65     2246.10     18.59 o 
   4   4   1     1537.21     1558.87     14.56 o 
   5   4   1     1070.72      973.81     18.80 o 
   6   4   1     3609.30     3628.17     72.58 o 
   7   4   1      193.94      177.58      6.42 o 
   8   4   1     2781.62     2883.66     17.09 o 
   9   4   1      718.10      646.97     10.27 o 
  10   4   1      399.97      380.92      9.22 o 
  11   4   1      126.97      115.76      7.86 o 
  12   4   1      929.79      940.76     14.57 o 
  13   4   1      945.74      896.67     17.02 o 
  14   4   1     1395.61     1308.71     18.62 o 
  15   4   1      261.00      261.42     12.51 o 
  16   4   1     1192.10     1119.93     20.53 o 
  17   4   1      648.57      616.92     17.65 o 
  18   4   1       71.52       82.98     12.92 o 
  19   4   1      121.77      120.92     15.58 o 
  20   4   1      335.48      314.15     20.64 o 
  21   4   1      108.72      114.78     21.12 o 
  22   4   1       10.22        8.78     21.32 o 
  23   4   1       20.21       14.27     35.53 o 
 -23   5   1       67.99       89.39     35.53 o 
 -22   5   1       29.33       20.21     21.45 o 
 -21   5   1       26.87       28.48     21.12 o 
 -20   5   1      175.37      132.47     21.73 o 
 -19   5   1      293.84      304.54     19.00 o 
 -18   5   1      302.31      319.77     18.75 o 
 -17   5   1       12.56        4.73     15.61 o 
 -16   5   1      253.58      248.76     19.45 o 
 -15   5   1      622.95      585.72     22.24 o 
 -14   5   1       55.47       71.85     12.19 o 
 -13   5   1      337.28      302.78     13.99 o 
 -12   5   1      775.38      783.37     16.99 o 
 -11   5   1      295.37      279.98     11.17 o 
 -10   5   1     1308.76     1324.31     12.97 o 
  -9   5   1      964.81      913.79     10.83 o 
  -8   5   1      263.57      286.39      9.35 o 
  -7   5   1     1022.16     1035.70     12.18 o 
  -6   5   1     1541.09     1634.05     14.08 o 
  -5   5   1       45.97       39.34      5.48 o 
  -4   5   1     2551.97     2520.51     12.87 o 
  -3   5   1     2404.67     2376.81     15.93 o 
  -2   5   1      818.63      826.30      8.04 o 
  -1   5   1     1315.46     1438.52     11.13 o 
   0   5   1     3865.22     4144.05     27.29 o 
   1   5   1     2639.93     3063.08     18.65 o 
   2   5   1      190.39      205.35      8.48 o 
   3   5   1     3552.07     3713.39     23.96 o 
   4   5   1      419.43      392.13     10.25 o 
   5   5   1      461.84      415.93      8.47 o 
   6   5   1       60.51       51.84      5.47 o 
   7   5   1      140.79      108.63      8.61 o 
   8   5   1      254.12      233.78      9.65 o 
   9   5   1      155.27      178.76      9.42 o 
  10   5   1      791.93      777.54     13.51 o 
  11   5   1      377.51      349.75     11.27 o 
  12   5   1     1035.03      982.91     17.55 o 
  13   5   1      126.34      119.77     11.80 o 
  14   5   1       78.70       72.54     11.55 o 
  15   5   1       85.06       81.86     12.62 o 
  16   5   1     1514.23     1534.20     23.57 o 
  17   5   1      358.19      319.09     15.42 o 
  18   5   1      454.76      441.26     19.13 o 
  19   5   1      286.49      287.01     18.50 o 
  20   5   1      235.90      188.41     19.65 o 
  21   5   1      206.68      189.17     24.14 o 
  22   5   1      131.04      146.94     33.34 o 
 -22   6   1      103.70      106.97     41.80 o 
 -21   6   1       87.28       82.82     20.14 o 
 -20   6   1      277.94      287.56     20.08 o 
 -19   6   1       53.84       44.49     16.45 o 
 -18   6   1        6.81       21.41     17.34 o 
 -17   6   1       35.19       44.72     18.02 o 
 -16   6   1      138.38      145.78     18.44 o 
 -15   6   1      259.13      253.33     19.86 o 
 -14   6   1     1872.31     1844.36     56.99 o 
 -13   6   1      855.13      817.04     24.08 o 
 -12   6   1       76.87       73.27     12.26 o 
 -11   6   1     1221.13     1157.84     20.92 o 
 -10   6   1       88.91      107.25     10.85 o 
  -9   6   1     1128.45     1092.58     15.05 o 
  -8   6   1      281.80      294.90      9.87 o 
  -7   6   1      502.76      501.44     10.73 o 
  -6   6   1     1161.16     1154.39     13.53 o 
  -5   6   1      646.13      628.81     11.08 o 
  -4   6   1      389.55      326.54      8.67 o 
  -3   6   1     1594.67     1518.36     13.55 o 
  -2   6   1      985.52     1086.82     11.16 o 
  -1   6   1      619.80      625.51      7.92 o 
   0   6   1     1126.33     1060.70     14.86 o 
   1   6   1     2221.34     2349.91     18.35 o 
   2   6   1     2143.44     2142.98     17.94 o 
   3   6   1      541.69      526.55     11.48 o 
   4   6   1       31.81       24.71      7.58 o 
   5   6   1     1352.29     1334.28     14.62 o 
   6   6   1      417.65      406.40     11.05 o 
   7   6   1     1556.72     1540.93     16.98 o 
   8   6   1      358.98      354.14     12.24 o 
   9   6   1      193.59      174.98     10.28 o 
  10   6   1     3421.27     3292.32     24.77 o 
  11   6   1     1538.32     1458.12     20.52 o 
  12   6   1      294.37      304.79     13.63 o 
  13   6   1      164.41      163.55     14.16 o 
  14   6   1      189.86      201.01     15.25 o 
  15   6   1      831.56      835.15     21.28 o 
  16   6   1       78.39       92.19     16.65 o 
  17   6   1      397.03      435.17     19.09 o 
  18   6   1      170.30      150.59     15.88 o 
  19   6   1       73.60       84.53     16.51 o 
  20   6   1      160.59      170.35     20.56 o 
  21   6   1       75.99       66.14     47.41 o 
 -21   7   1      369.04      378.90     29.04 o 
 -20   7   1      175.66      206.23     18.70 o 
 -19   7   1       93.98      119.17     18.42 o 
 -18   7   1      331.64      348.96     20.90 o 
 -17   7   1      853.73      883.82     25.68 o 
 -16   7   1      153.38      163.82     17.52 o 
 -15   7   1      143.82      138.47     17.16 o 
 -14   7   1       49.76       68.78     15.47 o 
 -13   7   1      383.34      358.47     17.93 o 
 -12   7   1     1103.33     1036.41     23.73 o 
 -11   7   1       50.74       49.99     13.99 o 
 -10   7   1      798.73      770.17     20.43 o 
  -9   7   1     2274.05     2305.44     26.78 o 
  -8   7   1      958.07      913.37     15.02 o 
  -7   7   1     2221.03     2140.08     20.03 o 
  -6   7   1      427.00      428.28     11.57 o 
  -5   7   1     1107.61     1128.21     15.05 o 
  -4   7   1      419.71      424.79     11.15 o 
  -3   7   1      317.43      330.73      9.98 o 
  -2   7   1      621.72      579.67     11.25 o 
  -1   7   1      247.16      288.20      9.74 o 
   0   7   1      250.19      252.69      9.61 o 
   1   7   1      774.13      782.07     13.51 o 
   2   7   1     1680.46     1689.30     16.14 o 
   3   7   1      254.45      261.59      9.67 o 
   4   7   1      760.99      780.27     12.86 o 
   5   7   1      305.60      287.93     10.33 o 
   6   7   1       81.31       67.22      9.20 o 
   7   7   1      169.08      143.29      9.93 o 
   8   7   1     4191.36     4123.75     28.31 o 
   9   7   1      177.92      196.90     11.97 o 
  10   7   1     1374.10     1296.26     22.02 o 
  11   7   1      311.30      302.38     14.85 o 
  12   7   1      421.31      405.62     19.21 o 
  13   7   1      470.60      444.24     17.84 o 
  14   7   1      246.98      226.88     18.34 o 
  15   7   1      145.82      121.86     17.10 o 
  16   7   1       92.13       94.01     17.31 o 
  17   7   1      400.06      381.25     21.37 o 
  18   7   1      306.67      288.41     18.92 o 
  19   7   1       20.67       16.54     18.42 o 
  20   7   1       75.09       61.68     25.40 o 
 -20   8   1      207.67      237.32     28.87 o 
 -19   8   1      243.61      298.22     21.91 o 
 -18   8   1      451.34      489.09     24.25 o 
 -17   8   1       82.22       82.39     17.67 o 
 -16   8   1      732.39      846.60     24.37 o 
 -15   8   1       91.56      122.35     16.98 o 
 -14   8   1       62.41       79.27     16.23 o 
 -13   8   1       31.99       26.59     14.50 o 
 -12   8   1       52.34       55.65     15.30 o 
 -11   8   1       61.51       61.64     14.65 o 
 -10   8   1      925.90      885.53     22.10 o 
  -9   8   1     1962.99     1897.78     25.85 o 
  -8   8   1      158.51      152.85     16.29 o 
  -7   8   1      349.47      331.41     13.26 o 
  -6   8   1      370.47      328.59     13.08 o 
  -5   8   1      223.56      213.11     11.23 o 
  -4   8   1      675.92      611.36     13.68 o 
  -3   8   1     2495.23     2388.77     22.06 o 
  -2   8   1     1200.94     1182.24     15.73 o 
  -1   8   1      713.90      705.66     13.35 o 
   0   8   1      118.42      131.53      9.76 o 
   1   8   1      543.49      552.85     12.68 o 
   2   8   1     2939.25     2970.65     24.39 o 
   3   8   1      101.95      102.89     10.49 o 
   4   8   1     1009.42      991.00     16.54 o 
   5   8   1     1026.59      945.64     16.56 o 
   6   8   1       14.21       15.57      9.10 o 
   7   8   1       16.94       16.66      9.51 o 
   8   8   1     2981.80     2749.73     25.10 o 
   9   8   1      840.69      891.15     18.78 o 
  10   8   1      369.17      380.54     17.23 o 
  11   8   1      102.31      116.38     14.98 o 
  12   8   1       11.06        0.00     14.47 o 
  13   8   1       19.61       15.31     15.54 o 
  14   8   1      386.82      362.54     19.41 o 
  15   8   1      152.33      124.07     18.37 o 
  16   8   1       48.10       69.17     17.89 o 
  17   8   1      152.32      168.16     19.84 o 
  18   8   1        6.36       11.38     21.90 o 
  19   8   1       39.08       30.99     21.33 o 
 -18   9   1       52.22       69.02     25.67 o 
 -17   9   1      219.69      247.68     20.56 o 
 -16   9   1      295.97      321.58     21.30 o 
 -15   9   1       27.15       39.29     15.99 o 
 -14   9   1      523.03      534.45     25.16 o 
 -13   9   1       75.42       81.40     21.13 o 
 -12   9   1      146.48      139.28     21.40 o 
 -11   9   1      563.87      555.48     24.07 o 
 -10   9   1      163.60      150.11     19.69 o 
  -9   9   1      147.15      155.75     17.28 o 
  -8   9   1       91.57       83.55     15.53 o 
  -7   9   1      154.27      173.02     17.13 o 
  -6   9   1      124.13      112.18     12.33 o 
  -5   9   1      545.59      485.04     13.86 o 
  -4   9   1      318.68      303.91     12.69 o 
  -3   9   1     2609.70     2476.67     24.01 o 
  -2   9   1      701.99      677.93     14.92 o 
  -1   9   1      433.59      427.21     13.78 o 
   0   9   1      339.66      318.61     12.56 o 
   1   9   1      371.82      362.06     12.02 o 
   2   9   1     3266.35     3149.84     25.23 o 
   3   9   1      227.52      212.58     11.51 o 
   4   9   1       68.20       72.96     11.22 o 
   5   9   1      390.08      381.79     13.60 o 
   6   9   1       82.69       89.26     11.82 o 
   7   9   1      162.00      175.57     12.60 o 
   8   9   1      273.14      256.14     16.00 o 
   9   9   1      269.41      257.93     18.40 o 
  10   9   1      194.72      176.82     18.72 o 
  11   9   1      216.10      220.06     19.47 o 
  12   9   1       83.66       97.70     15.83 o 
  13   9   1      217.72      184.27     16.64 o 
  14   9   1      381.19      383.70     20.34 o 
  15   9   1      279.34      354.83     21.97 o 
  16   9   1      136.68      157.01     20.39 o 
  17   9   1      109.75      140.98     43.56 o 
 -15  10   1       43.18       65.84     32.12 o 
 -14  10   1      206.50      237.83     23.50 o 
 -13  10   1        8.58        5.04     21.05 o 
 -12  10   1        9.80       24.64     19.52 o 
 -11  10   1      106.37      145.98     20.86 o 
 -10  10   1      160.66      140.28     21.62 o 
  -9  10   1      436.37      442.73     21.21 o 
  -8  10   1      240.59      210.89     18.21 o 
  -7  10   1       56.97       63.24     15.18 o 
  -6  10   1      208.33      224.71     18.02 o 
  -5  10   1      772.28      711.43     20.14 o 
  -4  10   1      146.80      178.75     13.24 o 
  -3  10   1      301.26      289.36     13.05 o 
  -2  10   1        6.75       19.30     10.95 o 
  -1  10   1      775.28      777.72     16.80 o 
   0  10   1      155.79      146.64     12.04 o 
   1  10   1       41.01       44.95     11.33 o 
   2  10   1        2.40        0.67     10.74 o 
   3  10   1      215.23      204.74     12.78 o 
   4  10   1      127.00      155.28     12.49 o 
   5  10   1      478.72      447.74     14.02 o 
   6  10   1       69.78       60.28     12.09 o 
   7  10   1      813.57      795.16     21.74 o 
   8  10   1      297.38      326.53     17.91 o 
   9  10   1      462.00      470.77     21.93 o 
  10  10   1       58.05       54.86     17.63 o 
  11  10   1      201.78      202.36     23.43 o 
  12  10   1       38.14       41.21     20.98 o 
  13  10   1       59.28       76.82     21.51 o 
  14  10   1      328.10      361.50     31.16 o 
 -12  11   1      214.78      240.50     35.75 o 
 -11  11   1       82.87       82.28     20.94 o 
 -10  11   1       45.87       36.57     19.13 o 
  -9  11   1      103.42       85.61     17.64 o 
  -8  11   1       29.59       32.99     16.76 o 
  -7  11   1        0.24        0.00     16.00 o 
  -6  11   1      157.44      166.51     18.41 o 
  -5  11   1      127.79      145.57     17.83 o 
  -4  11   1       61.21       77.13     15.04 o 
  -3  11   1      227.46      264.87     16.46 o 
  -2  11   1      155.38      145.44     13.69 o 
  -1  11   1       16.29        9.16     11.59 o 
   0  11   1       42.03       32.71     11.36 o 
   1  11   1       85.05      101.71     12.72 o 
   2  11   1      266.75      265.75     14.17 o 
   3  11   1      285.45      276.02     14.19 o 
   4  11   1      223.51      220.10     15.28 o 
   5  11   1      249.48      285.08     19.76 o 
   6  11   1       45.22       50.82     16.33 o 
   7  11   1       12.49       20.75     17.05 o 
   8  11   1      282.32      278.90     19.86 o 
   9  11   1       96.06       88.72     20.63 o 
  10  11   1      230.02      246.99     26.14 o 
  11  11   1      298.36      329.94     31.21 o 
  -9  12   1      113.65       91.00     27.83 o 
  -8  12   1       72.97       60.72     20.51 o 
  -7  12   1       57.90       66.15     19.06 o 
  -6  12   1        1.18        0.00     17.26 o 
  -5  12   1       28.14       32.25     17.37 o 
  -4  12   1      181.64      169.82     19.58 o 
  -3  12   1       38.05       24.03     18.49 o 
  -2  12   1      174.16      191.50     16.88 o 
  -1  12   1      251.69      313.05     18.45 o 
   0  12   1       50.26       66.06     15.02 o 
   1  12   1      141.46      173.43     14.95 o 
   2  12   1       66.15       70.97     14.68 o 
   3  12   1       43.07       27.55     14.60 o 
   4  12   1       50.41       49.08     17.22 o 
   5  12   1      274.82      277.78     21.42 o 
   6  12   1       58.48       35.86     18.70 o 
   7  12   1       55.28       57.33     19.50 o 
   8  12   1      221.28      200.89     31.23 o 
 -26   0   2        9.43        0.00     42.54 o 
 -25   0   2        0.47        0.00     28.96 o 
 -24   0   2        0.13        0.00     29.61 o 
 -23   0   2      350.04      358.89     34.34 o 
 -22   0   2        4.17       21.25     20.01 o 
 -21   0   2       93.14      102.58     21.24 o 
 -20   0   2        0.26        0.00     18.15 o 
 -19   0   2      348.22      323.21     24.44 o 
 -18   0   2        8.21       12.63     17.87 o 
 -17   0   2      286.19      282.02     20.07 o 
 -16   0   2      595.25      616.85     23.63 o 
 -15   0   2      340.30      330.96     19.03 o 
 -14   0   2      105.23      100.56     10.77 o 
 -13   0   2      330.82      316.69     12.38 o 
 -12   0   2     1067.79     1301.95     17.97 o 
 -11   0   2     4343.42     4545.23     51.49 o 
 -10   0   2     2284.16     2630.90     21.55 o 
  -9   0   2       11.44       19.25      7.51 o 
  -8   0   2     1282.62     1310.25     16.47 o 
  -7   0   2     1330.24     1264.31     20.61 o 
  -6   0   2      506.23      472.63      8.03 o 
  -5   0   2     1553.39     1286.31     13.36 o 
  -4   0   2     1776.04     1864.76     55.60 o 
  -3   0   2    18427.69    16079.94    263.41 o 
  -2   0   2        1.42        1.29      2.31 o 
   0   0   2     3128.72     1762.39    105.79 o 
   2   0   2    15929.31    16991.25     57.13 o 
   3   0   2     4723.54     4988.51     35.26 o 
   4   0   2     4983.30     4973.32     40.93 o 
   5   0   2       19.17        9.10      8.03 o 
   6   0   2      216.38      235.39      9.99 o 
   7   0   2     7153.96     7443.41     36.23 o 
   8   0   2        0.10        2.82      9.69 o 
   9   0   2       30.42       19.87      9.31 o 
  10   0   2     4902.22     5011.44     31.47 o 
  11   0   2     2979.55     2900.56     23.41 o 
  12   0   2      661.84      665.30     14.08 o 
  13   0   2     2272.07     2195.65     24.43 o 
  14   0   2      283.71      318.11     14.24 o 
  15   0   2     2231.87     2294.92     27.25 o 
  16   0   2      742.40      798.47     28.60 o 
  17   0   2      283.67      287.64     23.46 o 
  18   0   2       23.10       29.84     19.36 o 
  19   0   2      827.34      900.52     32.14 o 
  20   0   2      315.09      321.92     26.10 o 
  21   0   2       18.44        7.05     20.75 o 
  22   0   2      108.54      138.14     24.37 o 
  23   0   2        8.23       30.81     22.96 o 
  24   0   2       23.22       68.01     32.50 o 
 -26   1   2       37.54       41.76     38.89 o 
 -25   1   2       36.47       35.23     22.30 o 
 -24   1   2      299.15      331.91     24.66 o 
 -23   1   2       29.97       31.76     16.55 o 
 -22   1   2       45.50       48.79     15.84 o 
 -21   1   2      714.59      719.34     22.57 o 
 -20   1   2       83.54       85.14     14.29 o 
 -19   1   2      566.20      480.66     17.15 o 
 -18   1   2      523.30      535.91     17.16 o 
 -17   1   2      794.96      822.83     18.84 o 
 -16   1   2      141.71      156.49     12.85 o 
 -15   1   2      189.60      190.01     10.58 o 
 -14   1   2     2204.55     2140.88     20.00 o 
 -13   1   2      164.59      176.55      7.70 o 
 -12   1   2     1727.27     1745.36     13.96 o 
 -11   1   2       90.12       92.07      5.95 o 
 -10   1   2      459.50      473.96      7.91 o 
  -9   1   2     8671.15     9051.90     49.18 o 
  -8   1   2     6254.54     6811.78     43.62 o 
  -7   1   2      948.20      772.11      9.49 o 
  -6   1   2     5759.32     5463.15     26.35 o 
  -5   1   2      367.74      562.96      5.88 o 
  -4   1   2     2885.12     3439.66     14.05 o 
  -3   1   2    10565.68    12112.39     67.29 o 
  -2   1   2      143.70      224.71     20.40 o 
  -1   1   2      654.82      573.28     19.61 o 
   0   1   2      795.30      785.58      8.41 o 
   1   1   2     7249.40     7666.82     23.25 o 
   2   1   2       80.52       42.13      4.21 o 
   3   1   2      791.44      894.51      7.51 o 
   4   1   2    11331.60    12663.96     49.89 o 
   5   1   2     5799.57     5835.46     28.59 o 
   6   1   2     3893.73     3754.26     16.64 o 
   7   1   2     8518.14     9088.85     27.95 o 
   8   1   2      241.74      303.29      8.00 o 
   9   1   2     2850.72     2814.97     17.04 o 
  10   1   2     2334.66     2317.65     15.73 o 
  11   1   2      407.87      450.77      9.60 o 
  12   1   2     1129.13     1062.25     12.74 o 
  13   1   2     2986.90     2969.22     19.90 o 
  14   1   2        6.03        7.34      8.13 o 
  15   1   2     1000.18     1017.50     15.57 o 
  16   1   2      938.82      866.60     15.49 o 
  17   1   2      509.10      506.38     17.63 o 
  18   1   2       46.84       58.37     14.06 o 
  19   1   2      115.59      117.79     15.58 o 
  20   1   2       19.06       15.40     15.18 o 
  21   1   2       41.12       38.77     15.26 o 
  22   1   2        1.92        9.80     15.28 o 
  23   1   2      200.34      242.45     19.63 o 
  24   1   2      177.45      213.12     27.67 o 
 -25   2   2       18.72       16.41     25.49 o 
 -24   2   2        2.65        3.55     17.68 o 
 -23   2   2      422.55      457.30     22.04 o 
 -22   2   2       49.66       53.54     16.00 o 
 -21   2   2      272.04      252.97     18.49 o 
 -20   2   2      127.29      117.03     16.25 o 
 -19   2   2      264.75      276.49     17.28 o 
 -18   2   2      455.59      436.16     16.23 o 
 -17   2   2     1394.18     1326.76     21.75 o 
 -16   2   2     1908.60     1836.83     21.11 o 
 -15   2   2      514.78      522.18     13.31 o 
 -14   2   2      975.40      895.92     14.84 o 
 -13   2   2      358.87      410.09     10.15 o 
 -12   2   2     1511.96     1485.15     15.16 o 
 -11   2   2      847.02      900.53     10.35 o 
 -10   2   2     2084.13     2045.59     26.29 o 
  -9   2   2      367.83      382.78      6.82 o 
  -8   2   2      400.97      357.21      6.10 o 
  -7   2   2     6707.61     7079.73     24.94 o 
  -6   2   2     3576.28     3415.41     12.67 o 
  -5   2   2     1463.01     1345.30      6.28 o 
  -4   2   2      826.04      943.13      6.17 o 
  -3   2   2      768.09      776.11      5.78 o 
  -2   2   2    13909.25    14301.82     46.50 o 
  -1   2   2    24512.90    26046.49     74.70 o 
   0   2   2     2618.71     2778.85     18.77 o 
   1   2   2     5543.38     5919.85     27.44 o 
   2   2   2     4251.19     4677.56     20.36 o 
   3   2   2     1563.55     1420.11     10.17 o 
   4   2   2       75.43       68.04      5.38 o 
   5   2   2     7473.57     7604.45     22.97 o 
   6   2   2     3940.77     4238.33     18.43 o 
   7   2   2     1650.55     1930.11     12.30 o 
   8   2   2      939.84     1004.04     10.66 o 
   9   2   2     2697.76     2782.54     18.52 o 
  10   2   2     2303.15     2377.74     15.72 o 
  11   2   2      754.28      750.87     10.75 o 
  12   2   2       87.15       83.87      8.71 o 
  13   2   2     1158.97     1149.01     15.37 o 
  14   2   2      966.41      991.61     15.25 o 
  15   2   2     1242.00     1251.45     17.18 o 
  16   2   2     1667.37     1560.66     19.09 o 
  17   2   2       32.70       32.90      9.99 o 
  18   2   2        3.18        1.64     10.99 o 
  19   2   2      138.69      133.45     15.67 o 
  20   2   2        7.13       15.13     13.72 o 
  21   2   2      177.88      203.31     18.30 o 
  22   2   2      137.62      159.51     19.41 o 
  23   2   2      227.54      275.96     21.96 o 
 -25   3   2       77.86      114.27     50.53 o 
 -24   3   2      179.29      213.31     25.06 o 
 -23   3   2      160.19      172.51     23.23 o 
 -22   3   2      102.94      116.28     22.14 o 
 -21   3   2      296.80      301.10     18.80 o 
 -20   3   2      213.37      218.39     17.38 o 
 -19   3   2        4.50       11.12     13.89 o 
 -18   3   2     1665.56     1621.81     27.37 o 
 -17   3   2      688.23      693.74     17.75 o 
 -16   3   2      164.14      158.26     11.55 o 
 -15   3   2     3116.68     2948.24     25.00 o 
 -14   3   2      201.91      214.21     11.39 o 
 -13   3   2     3767.17     3600.29     23.62 o 
 -12   3   2      766.05      749.93     12.04 o 
 -11   3   2      690.81      676.55     11.04 o 
 -10   3   2      689.81      726.74     10.57 o 
  -9   3   2      601.10      648.77     10.39 o 
  -8   3   2       10.38       12.96      4.31 o 
  -7   3   2     3789.00     3710.47     24.76 o 
  -6   3   2     1175.02     1295.60      7.41 o 
  -5   3   2     5702.49     6195.27     19.69 o 
  -4   3   2      137.79      136.07      4.55 o 
  -3   3   2      916.04      746.95      6.66 o 
  -2   3   2     1567.45     1447.45      8.44 o 
  -1   3   2     7650.37     7731.85     28.13 o 
   0   3   2       33.58       29.32      4.10 o 
   1   3   2     9792.09    10015.04     43.44 o 
   2   3   2     5203.29     5627.00     18.56 o 
   3   3   2     6336.96     6455.81     20.23 o 
   4   3   2     3274.71     3292.87     17.53 o 
   5   3   2     5392.47     5576.00     18.60 o 
   6   3   2     1391.60     1518.88     10.90 o 
   7   3   2     1495.91     1464.25     11.08 o 
   8   3   2      164.67      172.33      6.00 o 
   9   3   2     1269.24     1195.74     11.10 o 
  10   3   2      783.41      827.59     11.43 o 
  11   3   2       53.08       69.07      8.37 o 
  12   3   2      275.34      319.57     10.58 o 
  13   3   2      310.94      311.01     11.07 o 
  14   3   2      667.48      656.75     13.82 o 
  15   3   2     1089.52     1015.46     16.29 o 
  16   3   2     2269.32     2250.41     22.26 o 
  17   3   2      692.93      611.16     14.76 o 
  18   3   2      439.34      434.39     16.65 o 
  19   3   2      354.84      342.95     17.75 o 
  20   3   2       80.33       85.17     17.71 o 
  21   3   2       30.29       29.50     18.31 o 
  22   3   2       64.05       62.14     21.25 o 
  23   3   2      431.94      486.18     44.85 o 
 -24   4   2      178.82      180.99     32.38 o 
 -23   4   2       14.09        9.73     19.44 o 
 -22   4   2      134.70      137.45     21.30 o 
 -21   4   2       90.82      113.45     21.36 o 
 -20   4   2      314.23      318.15     23.72 o 
 -19   4   2      929.67      910.67     28.15 o 
 -18   4   2      550.53      555.67     20.15 o 
 -17   4   2     1623.24     1530.58     26.88 o 
 -16   4   2      120.02      106.66     13.33 o 
 -15   4   2     2249.43     2167.38     27.15 o 
 -14   4   2     2087.86     2048.50     22.40 o 
 -13   4   2     2852.77     2820.10     24.61 o 
 -12   4   2       81.90       53.83      7.84 o 
 -11   4   2       17.78       15.02      7.07 o 
 -10   4   2      965.81      916.51     10.34 o 
  -9   4   2      110.18       92.43      5.66 o 
  -8   4   2     4288.60     4418.31     18.25 o 
  -7   4   2     1446.16     1548.94      9.31 o 
  -6   4   2     4185.34     4219.94     15.81 o 
  -5   4   2     4316.59     4090.04     15.72 o 
  -4   4   2     7656.46     7718.38     32.57 o 
  -3   4   2     2337.50     2640.17     12.63 o 
  -2   4   2     9144.93     9246.30     28.53 o 
  -1   4   2     2025.22     1983.92     12.35 o 
   0   4   2      297.74      254.00      5.64 o 
   1   4   2     1852.35     1813.38     14.68 o 
   2   4   2     4574.82     5131.36     30.48 o 
   3   4   2     8927.62     9030.78     27.81 o 
   4   4   2     5259.34     5450.44     21.00 o 
   5   4   2      460.80      405.44      6.51 o 
   6   4   2     4970.15     5049.12     24.77 o 
   7   4   2     1076.67     1038.10     11.12 o 
   8   4   2      906.64      949.01     12.23 o 
   9   4   2      170.66      165.51      8.14 o 
  10   4   2      356.91      358.38      9.71 o 
  11   4   2      802.14      801.29     12.63 o 
  12   4   2      618.73      645.86     12.84 o 
  13   4   2      129.92      120.88     11.42 o 
  14   4   2      169.12      151.80     11.77 o 
  15   4   2       84.31       61.71     11.57 o 
  16   4   2      309.31      284.87     13.40 o 
  17   4   2      306.09      298.45     15.38 o 
  18   4   2       25.80       24.65     12.86 o 
  19   4   2      106.72      117.37     14.60 o 
  20   4   2       11.55        6.58     17.68 o 
  21   4   2      245.41      247.88     20.61 o 
  22   4   2       15.28        3.38     28.44 o 
 -23   5   2      184.41      175.16     22.88 o 
 -22   5   2       57.04       59.84     21.40 o 
 -21   5   2        7.36       15.25     20.89 o 
 -20   5   2       80.77       83.16     20.37 o 
 -19   5   2      103.43      107.11     16.83 o 
 -18   5   2      173.88      148.24     16.83 o 
 -17   5   2      175.42      179.19     17.60 o 
 -16   5   2      300.10      287.08     19.32 o 
 -15   5   2       77.42       90.55     16.21 o 
 -14   5   2      993.63      990.82     24.80 o 
 -13   5   2     3606.45     3612.40     39.19 o 
 -12   5   2     2287.07     2136.23     25.17 o 
 -11   5   2      459.63      454.99     11.34 o 
 -10   5   2     3611.00     3418.41     22.69 o 
  -9   5   2      759.92      786.92     10.79 o 
  -8   5   2     1785.56     1737.37     15.48 o 
  -7   5   2     1023.41     1031.74      9.56 o 
  -6   5   2      196.37      166.00      5.85 o 
  -5   5   2      962.67     1014.75      9.62 o 
  -4   5   2     1014.69      977.36      9.46 o 
  -3   5   2      920.70      889.03     10.14 o 
  -2   5   2     1008.44     1149.51      9.76 o 
  -1   5   2     6660.85     6662.71     22.47 o 
   0   5   2     1309.94     1228.46     16.25 o 
   1   5   2      262.02      251.67      8.71 o 
   2   5   2     4779.96     4816.95     25.29 o 
   3   5   2       69.35       64.87      8.19 o 
   4   5   2     1380.36     1669.18     16.04 o 
   5   5   2      920.57     1049.14     14.09 o 
   6   5   2       86.17       84.50      9.34 o 
   7   5   2     1029.66     1054.06     15.51 o 
   8   5   2      256.60      280.54     11.24 o 
   9   5   2     1114.15     1100.29     15.54 o 
  10   5   2      111.20      104.44      9.80 o 
  11   5   2      347.54      358.21     11.98 o 
  12   5   2      622.69      537.45     15.28 o 
  13   5   2      960.47      934.23     18.16 o 
  14   5   2      826.09      814.19     16.83 o 
  15   5   2       54.00       57.40     12.89 o 
  16   5   2      441.16      398.42     16.09 o 
  17   5   2      164.08      157.85     14.86 o 
  18   5   2      468.89      473.83     17.81 o 
  19   5   2      317.45      309.71     18.47 o 
  20   5   2       40.45       42.99     15.19 o 
  21   5   2       37.25       39.75     17.45 o 
  22   5   2       74.25       73.93     38.44 o 
 -23   6   2       72.58       82.24     40.85 o 
 -22   6   2      158.64      182.58     24.96 o 
 -21   6   2      459.32      514.06     27.16 o 
 -20   6   2      155.68      132.13     17.40 o 
 -19   6   2       86.55       80.64     18.91 o 
 -18   6   2      112.13      141.19     19.43 o 
 -17   6   2        2.70        7.39     15.43 o 
 -16   6   2       53.68       45.57     15.13 o 
 -15   6   2     1785.73     1721.09     28.42 o 
 -14   6   2     1971.17     1867.58     28.67 o 
 -13   6   2     1110.88     1045.28     22.98 o 
 -12   6   2      836.86      802.24     20.61 o 
 -11   6   2      926.98      870.82     20.28 o 
 -10   6   2      720.56      672.65     18.38 o 
  -9   6   2     1762.41     1730.44     17.17 o 
  -8   6   2      258.61      255.68      9.51 o 
  -7   6   2      528.83      464.05     10.72 o 
  -6   6   2       68.23       60.35      6.62 o 
  -5   6   2     1180.04     1105.94     12.18 o 
  -4   6   2      868.83      883.98      9.85 o 
  -3   6   2     1050.37     1121.49     10.27 o 
  -2   6   2     1211.79     1173.25     10.39 o 
  -1   6   2       61.85       59.83      6.00 o 
   0   6   2      375.47      384.67     10.10 o 
   1   6   2      740.77      758.90     12.39 o 
   2   6   2     1754.75     1756.50     16.94 o 
   3   6   2     1108.31     1177.77     14.85 o 
   4   6   2      283.79      291.18     11.22 o 
   5   6   2      275.22      299.41     11.35 o 
   6   6   2     1799.87     1824.75     19.79 o 
   7   6   2      552.94      512.29     14.93 o 
   8   6   2      468.34      491.33     12.55 o 
   9   6   2     1168.59     1104.68     16.49 o 
  10   6   2      108.42      108.23     10.44 o 
  11   6   2      471.01      480.55     15.20 o 
  12   6   2      362.03      360.30     14.53 o 
  13   6   2      259.06      257.17     14.29 o 
  14   6   2      349.61      323.43     16.53 o 
  15   6   2      271.33      281.75     16.99 o 
  16   6   2       95.98       74.95     13.67 o 
  17   6   2      312.63      316.52     18.37 o 
  18   6   2      178.10      160.60     17.14 o 
  19   6   2      320.51      315.73     19.08 o 
  20   6   2       70.91       83.90     16.92 o 
  21   6   2        4.52        7.38     28.49 o 
 -21   7   2       26.21       25.27     19.24 o 
 -20   7   2      148.95      176.17     19.47 o 
 -19   7   2       18.28       30.35     16.17 o 
 -18   7   2       60.94       53.84     17.21 o 
 -17   7   2      351.14      376.45     19.90 o 
 -16   7   2      299.32      286.66     17.80 o 
 -15   7   2       40.34       51.60     15.08 o 
 -14   7   2       42.01       54.08     14.90 o 
 -13   7   2      604.15      577.13     20.37 o 
 -12   7   2      111.83      125.05     15.48 o 
 -11   7   2     2362.91     2317.36     30.35 o 
 -10   7   2     2259.58     2164.47     28.98 o 
  -9   7   2     1406.61     1413.66     22.84 o 
  -8   7   2     1084.78     1036.53     16.97 o 
  -7   7   2     1880.13     1822.76     18.43 o 
  -6   7   2     2150.83     2001.98     18.88 o 
  -5   7   2      222.48      208.40      8.02 o 
  -4   7   2      319.64      314.44      9.61 o 
  -3   7   2      287.23      303.20      9.62 o 
  -2   7   2     1044.95     1054.84     13.64 o 
  -1   7   2     1001.34      979.50     13.49 o 
   0   7   2     1585.72     1523.40     16.87 o 
   1   7   2      701.01      657.43     12.99 o 
   2   7   2      484.20      476.49     12.18 o 
   3   7   2      100.84      108.47      9.96 o 
   4   7   2      735.27      718.62     14.03 o 
   5   7   2      511.07      475.87     12.89 o 
   6   7   2      217.92      199.54     10.44 o 
   7   7   2     1836.26     1808.13     21.51 o 
   8   7   2      205.85      207.57     12.58 o 
   9   7   2      748.88      702.62     16.28 o 
  10   7   2      255.01      259.42     14.80 o 
  11   7   2      221.19      203.91     13.54 o 
  12   7   2      657.98      657.06     19.55 o 
  13   7   2      299.71      313.56     16.90 o 
  14   7   2       11.33        8.92     14.28 o 
  15   7   2      546.80      538.39     22.28 o 
  16   7   2      288.90      288.16     20.60 o 
  17   7   2       28.27       35.54     15.52 o 
  18   7   2       22.04       24.77     16.16 o 
  19   7   2       81.54       90.95     17.63 o 
  20   7   2       69.46       36.55     27.27 o 
 -20   8   2       32.92       55.21     30.85 o 
 -19   8   2      211.53      227.95     20.94 o 
 -18   8   2       36.98       36.52     17.38 o 
 -17   8   2      317.89      289.68     19.99 o 
 -16   8   2       98.85      104.41     17.70 o 
 -15   8   2       81.18       81.00     16.86 o 
 -14   8   2       94.44      101.88     15.71 o 
 -13   8   2      193.65      169.77     17.08 o 
 -12   8   2      223.74      202.11     16.49 o 
 -11   8   2      241.65      212.50     16.20 o 
 -10   8   2       26.92       17.33     12.33 o 
  -9   8   2      732.13      676.25     20.79 o 
  -8   8   2     1262.28     1173.37     24.28 o 
  -7   8   2     1948.18     1907.27     24.57 o 
  -6   8   2     2130.01     2123.25     23.16 o 
  -5   8   2     1110.33     1080.32     16.50 o 
  -4   8   2       79.45       82.87     10.02 o 
  -3   8   2     1158.02     1181.62     15.41 o 
  -2   8   2      212.30      202.60      9.93 o 
  -1   8   2     1568.10     1551.36     17.34 o 
   0   8   2      116.87      114.92      9.79 o 
   1   8   2       30.64       18.27      9.58 o 
   2   8   2     1224.26     1145.60     17.17 o 
   3   8   2     2040.01     2093.11     21.68 o 
   4   8   2      802.62      818.60     15.70 o 
   5   8   2      107.59       97.57      9.97 o 
   6   8   2      705.76      670.98     13.98 o 
   7   8   2     1025.26      980.48     15.99 o 
   8   8   2      181.90      185.89     12.21 o 
   9   8   2     1163.60     1113.33     20.60 o 
  10   8   2      191.80      202.44     14.34 o 
  11   8   2      301.87      293.76     19.48 o 
  12   8   2       51.56       46.92     15.40 o 
  13   8   2      157.63      173.27     17.85 o 
  14   8   2      108.03      126.15     18.44 o 
  15   8   2      130.23      142.84     19.16 o 
  16   8   2       75.02       85.96     17.57 o 
  17   8   2       33.03       40.78     18.28 o 
  18   8   2      557.75      596.73     31.11 o 
 -18   9   2       18.13       22.40     21.63 o 
 -17   9   2       46.56       55.87     17.70 o 
 -16   9   2       34.38       31.12     16.96 o 
 -15   9   2       53.70       61.57     18.20 o 
 -14   9   2       30.12       33.00     19.92 o 
 -13   9   2      444.35      466.96     25.23 o 
 -12   9   2       53.11       55.97     18.76 o 
 -11   9   2       26.06       23.03     18.01 o 
 -10   9   2       47.18       47.99     16.01 o 
  -9   9   2       29.11       34.91     16.59 o 
  -8   9   2       97.60      104.43     15.74 o 
  -7   9   2     1023.89      928.48     23.58 o 
  -6   9   2      358.31      306.46     15.52 o 
  -5   9   2       10.79        6.30     12.37 o 
  -4   9   2      426.70      416.74     13.25 o 
  -3   9   2       57.25       55.24     10.58 o 
  -2   9   2     2238.99     2140.30     22.55 o 
  -1   9   2      856.19      799.86     14.85 o 
   0   9   2     1045.10     1011.47     16.09 o 
   1   9   2      124.74      127.69     10.36 o 
   2   9   2      581.98      541.91     14.43 o 
   3   9   2      206.67      220.68     12.07 o 
   4   9   2      386.61      384.04     13.50 o 
   5   9   2      130.49      132.83     11.93 o 
   6   9   2      248.36      227.01     12.80 o 
   7   9   2      748.93      718.60     16.60 o 
   8   9   2      267.19      271.62     16.09 o 
   9   9   2      132.02      165.43     17.52 o 
  10   9   2       65.11       60.91     16.35 o 
  11   9   2      659.48      665.68     21.68 o 
  12   9   2      325.19      337.35     18.53 o 
  13   9   2       37.78       46.80     15.50 o 
  14   9   2       27.09       38.47     15.67 o 
  15   9   2      137.30      146.48     18.83 o 
  16   9   2      262.99      249.04     33.17 o 
  17   9   2       44.87       83.32     38.31 o 
 -16  10   2       31.66       81.55     50.67 o 
 -15  10   2        1.02       20.33     20.76 o 
 -14  10   2        5.11       11.28     19.26 o 
 -13  10   2      215.20      255.97     23.67 o 
 -12  10   2      365.00      420.72     24.78 o 
 -11  10   2       54.18       66.69     19.05 o 
 -10  10   2      283.75      325.17     19.78 o 
  -9  10   2       88.25       90.27     17.07 o 
  -8  10   2       25.68       23.25     16.54 o 
  -7  10   2      373.60      382.45     19.17 o 
  -6  10   2      523.01      495.02     20.19 o 
  -5  10   2      314.80      313.55     16.27 o 
  -4  10   2      299.01      333.45     16.63 o 
  -3  10   2     1742.19     1641.62     23.65 o 
  -2  10   2       58.25       78.97     12.70 o 
  -1  10   2      361.71      378.92     14.09 o 
   0  10   2      221.27      208.36     12.06 o 
   1  10   2      185.30      149.14     11.51 o 
   2  10   2       59.04       48.21     10.61 o 
   3  10   2       81.16       80.11     10.76 o 
   4  10   2      131.94      112.21     12.07 o 
   5  10   2      115.30      130.23     11.99 o 
   6  10   2      263.27      284.46     13.92 o 
   7  10   2      176.51      196.89     14.17 o 
   8  10   2      252.75      276.22     19.63 o 
   9  10   2       21.18       18.11     16.36 o 
  10  10   2      135.92      127.44     17.89 o 
  11  10   2      154.41      144.86     18.93 o 
  12  10   2       22.30       10.77     19.02 o 
  13  10   2       13.72       12.47     20.18 o 
 -13  11   2       45.56       67.47     49.46 o 
 -12  11   2      192.97      181.85     22.58 o 
 -11  11   2      109.64      113.67     21.47 o 
 -10  11   2       87.16       92.92     20.20 o 
  -9  11   2       17.86       24.90     17.76 o 
  -8  11   2       75.71       79.42     18.51 o 
  -7  11   2       19.08       19.25     16.07 o 
  -6  11   2      123.22      106.62     16.94 o 
  -5  11   2      334.25      351.32     19.13 o 
  -4  11   2       59.53       68.55     16.39 o 
  -3  11   2      155.25      148.60     15.87 o 
  -2  11   2       55.90       63.75     15.15 o 
  -1  11   2        9.36       23.11     13.10 o 
   0  11   2      341.55      357.11     15.91 o 
   1  11   2      124.81      137.37     12.78 o 
   2  11   2       25.49       37.95     11.35 o 
   3  11   2        6.98        3.73     11.66 o 
   4  11   2      181.92      200.42     13.03 o 
   5  11   2      316.80      302.83     14.12 o 
   6  11   2      624.85      653.39     21.50 o 
   7  11   2       92.51      114.49     16.64 o 
   8  11   2      515.91      542.92     24.34 o 
   9  11   2      211.21      201.61     20.68 o 
  10  11   2      423.43      444.66     24.03 o 
  11  11   2      513.89      514.32     52.55 o 
  -9  12   2        6.42        0.00     42.54 o 
  -8  12   2      135.01      165.38     26.08 o 
  -7  12   2       70.36       59.64     17.12 o 
  -6  12   2      186.61      163.93     19.18 o 
  -5  12   2       96.17       88.36     18.42 o 
  -4  12   2      208.20      227.39     19.32 o 
  -3  12   2      118.39      130.31     18.35 o 
  -2  12   2       38.48       44.30     16.11 o 
  -1  12   2       98.70      117.07     15.60 o 
   0  12   2       10.93       17.97     14.44 o 
   1  12   2      119.31      128.14     14.71 o 
   2  12   2       67.81       82.38     14.78 o 
   3  12   2       20.23        5.71     14.84 o 
   4  12   2       94.82      117.55     18.35 o 
   5  12   2       89.20      121.45     21.49 o 
   6  12   2        0.26        0.00     25.91 o 
   7  12   2       62.61       60.44     31.99 o 
   8  12   2       43.63       66.74     44.58 o 
 -26   0   3      318.19      350.40     43.97 o 
 -25   0   3        0.33       20.02     28.78 o 
 -24   0   3        7.65        2.37     25.86 o 
 -23   0   3        8.25       14.81     27.73 o 
 -22   0   3       32.96       40.06     25.04 o 
 -21   0   3      373.73      347.72     24.23 o 
 -20   0   3      663.37      616.56     26.64 o 
 -19   0   3        3.55       10.47     17.57 o 
 -18   0   3       14.50       31.30     17.58 o 
 -17   0   3      144.77      133.51     17.90 o 
 -16   0   3      128.26      129.53     17.13 o 
 -15   0   3      278.49      283.63     17.53 o 
 -14   0   3      179.46      204.75     16.12 o 
 -13   0   3     3394.52     3511.11     27.39 o 
 -12   0   3     7551.51     8012.82     38.26 o 
 -11   0   3     2307.58     2468.41     21.10 o 
 -10   0   3     1321.84     1328.18     15.42 o 
  -9   0   3      906.88      960.15     12.68 o 
  -8   0   3      557.34      491.83      9.25 o 
  -7   0   3      769.00      751.82      9.47 o 
  -6   0   3     5818.43     6564.77     66.53 o 
  -5   0   3     2075.69     2287.95     11.47 o 
  -4   0   3     9651.03    10966.95    176.66 o 
  -3   0   3    10354.31    11779.51     28.23 o 
  -2   0   3    12322.68    13811.89    104.64 o 
  -1   0   3    11741.29    13016.50     94.80 o 
   0   0   3    20899.53    22195.67    108.09 o 
   1   0   3      575.21      624.88      8.07 o 
   2   0   3     7351.25     7707.35     49.87 o 
   3   0   3    17612.94    17594.50    124.08 o 
   4   0   3       36.69       31.24      8.07 o 
   5   0   3     3960.45     3594.74     24.60 o 
   6   0   3      232.71      279.30     11.71 o 
   7   0   3      132.25      134.89     11.03 o 
   8   0   3     3692.09     3604.41     29.22 o 
   9   0   3      934.11      986.04     18.43 o 
  10   0   3     2398.87     2307.14     26.47 o 
  11   0   3      788.96      816.27     16.94 o 
  12   0   3       49.51       41.81     10.18 o 
  13   0   3      697.64      647.71     15.24 o 
  14   0   3     1361.07     1425.62     20.79 o 
  15   0   3      210.27      180.74     17.00 o 
  16   0   3       25.03       21.08     14.70 o 
  17   0   3     1720.25     1750.64     37.76 o 
  18   0   3       69.76       48.74     19.89 o 
  19   0   3      934.93      887.94     31.61 o 
  20   0   3      188.27      212.38     24.26 o 
  21   0   3        6.54        6.91     22.72 o 
  22   0   3       18.46       12.87     21.92 o 
  23   0   3      461.35      518.30     32.07 o 
 -26   1   3      105.64      124.74     41.69 o 
 -25   1   3       82.56       84.11     21.46 o 
 -24   1   3      129.17      176.81     23.01 o 
 -23   1   3       57.95       42.87     18.32 o 
 -22   1   3      260.33      297.29     18.99 o 
 -21   1   3      182.06      196.99     17.20 o 
 -20   1   3       40.56       67.05     15.49 o 
 -19   1   3      424.24      434.12     16.33 o 
 -18   1   3      409.30      394.55     15.79 o 
 -17   1   3      569.55      572.89     16.55 o 
 -16   1   3     1079.54     1045.26     18.85 o 
 -15   1   3      249.08      253.74     10.87 o 
 -14   1   3      482.59      484.98     11.70 o 
 -13   1   3      243.91      259.57      9.88 o 
 -12   1   3     1645.68     1638.16     12.50 o 
 -11   1   3     7770.98     7987.43     43.23 o 
 -10   1   3     4686.57     4971.28     52.35 o 
  -9   1   3     2560.86     2773.81     20.98 o 
  -8   1   3     2791.44     2540.47     16.25 o 
  -7   1   3      495.25      453.42      6.30 o 
  -6   1   3      932.21     1058.03      7.36 o 
  -5   1   3     5208.73     5408.06     24.97 o 
  -4   1   3     2782.88     2976.96     11.57 o 
  -3   1   3    11458.50    11894.77     75.33 o 
  -2   1   3     9692.78    10534.56     45.61 o 
  -1   1   3      681.99      724.91      6.26 o 
   0   1   3    14249.43    15133.16     69.00 o 
   1   1   3    17512.04    19991.82     72.49 o 
   2   1   3      945.44     1216.04      8.72 o 
   3   1   3     6667.34     7164.78     30.88 o 
   4   1   3     5536.64     5455.65     23.42 o 
   5   1   3     3565.58     3869.89     18.19 o 
   6   1   3     1995.70     1879.99     14.24 o 
   7   1   3     6072.13     6223.52     25.13 o 
   8   1   3     1420.71     1474.08     13.52 o 
   9   1   3      559.39      571.59     10.27 o 
  10   1   3        5.68       20.73      8.10 o 
  11   1   3      172.14      146.09      8.49 o 
  12   1   3      804.89      772.10     12.02 o 
  13   1   3      699.92      631.74     13.09 o 
  14   1   3        0.75        0.00      9.59 o 
  15   1   3       13.50       15.69      9.04 o 
  16   1   3     1023.37     1006.66     16.61 o 
  17   1   3      438.26      428.02     14.61 o 
  18   1   3      578.34      602.58     19.86 o 
  19   1   3      557.81      573.72     20.22 o 
  20   1   3       32.33       47.07     15.47 o 
  21   1   3      407.36      436.42     19.82 o 
  22   1   3       84.52       80.33     16.32 o 
  23   1   3       42.69       59.51     17.86 o 
 -25   2   3      167.05      221.43     22.79 o 
 -24   2   3      161.20      196.40     20.80 o 
 -23   2   3      111.56      101.36     17.69 o 
 -22   2   3      125.43      137.26     17.41 o 
 -21   2   3      118.56      112.54     15.65 o 
 -20   2   3       10.58        8.27     14.63 o 
 -19   2   3      192.46      176.17     16.56 o 
 -18   2   3      383.52      373.86     17.47 o 
 -17   2   3      267.47      270.76     14.19 o 
 -16   2   3        9.65       20.01      9.80 o 
 -15   2   3      228.07      251.36     11.03 o 
 -14   2   3      391.80      382.77      9.60 o 
 -13   2   3      354.80      355.26      9.27 o 
 -12   2   3     2398.18     2646.21     17.97 o 
 -11   2   3       40.30       52.38      6.17 o 
 -10   2   3     2189.03     2252.08     15.14 o 
  -9   2   3     4767.98     5157.75     32.26 o 
  -8   2   3      904.76     1100.38      7.89 o 
  -7   2   3     3331.02     3415.01     20.19 o 
  -6   2   3     2437.44     2429.83     18.59 o 
  -5   2   3      269.04      250.97      4.61 o 
  -4   2   3    11402.57    12450.16     46.16 o 
  -3   2   3     1564.10     1596.46      7.84 o 
  -2   2   3     7446.00     8259.11     38.14 o 
  -1   2   3      323.02      306.95      4.95 o 
   0   2   3     1579.92     1762.49      9.66 o 
   1   2   3     1351.76     1400.37     10.53 o 
   2   2   3     1962.64     1923.67     12.87 o 
   3   2   3     4642.00     4806.82     19.09 o 
   4   2   3     7352.38     7395.32     24.24 o 
   5   2   3     3164.67     3270.74     16.27 o 
   6   2   3     1877.42     1828.86     13.36 o 
   7   2   3     2287.81     2113.48     14.77 o 
   8   2   3     2809.12     3049.24     19.07 o 
   9   2   3     2069.77     2204.82     16.09 o 
  10   2   3     1794.82     1755.16     15.38 o 
  11   2   3      581.54      512.09     12.23 o 
  12   2   3      223.56      238.22     10.37 o 
  13   2   3      131.15      123.98      9.89 o 
  14   2   3      270.02      260.01     11.61 o 
  15   2   3      125.47      129.17     10.81 o 
  16   2   3      803.12      756.70     15.43 o 
  17   2   3      446.26      413.37     13.56 o 
  18   2   3        2.83        5.18     12.39 o 
  19   2   3       71.39       73.24     13.81 o 
  20   2   3      352.74      350.86     18.93 o 
  21   2   3       68.17      103.97     19.02 o 
  22   2   3       99.16       87.73     20.25 o 
  23   2   3      122.05       77.27     31.50 o 
 -25   3   3      179.82      176.37     49.11 o 
 -24   3   3       31.71       41.83     22.63 o 
 -23   3   3       19.98       11.50     19.88 o 
 -22   3   3       40.88       32.75     15.69 o 
 -21   3   3      261.50      254.57     17.70 o 
 -20   3   3      616.57      594.68     21.17 o 
 -19   3   3      270.56      280.33     17.40 o 
 -18   3   3       68.95       63.68     14.41 o 
 -17   3   3      192.21      182.64     13.41 o 
 -16   3   3     1313.10     1339.07     20.96 o 
 -15   3   3     2613.83     2454.29     23.95 o 
 -14   3   3      823.93      807.20     14.95 o 
 -13   3   3      461.21      486.60     12.40 o 
 -12   3   3     1010.66     1057.47     12.81 o 
 -11   3   3     2355.37     2258.69     31.65 o 
 -10   3   3      264.16      278.74      6.03 o 
  -9   3   3      192.05      236.59      5.24 o 
  -8   3   3      342.92      458.70      7.36 o 
  -7   3   3     1852.64     2170.49     10.31 o 
  -6   3   3      531.64      517.55      6.15 o 
  -5   3   3     1629.41     1693.30      9.57 o 
  -4   3   3     2291.25     2248.17     10.52 o 
  -3   3   3     9921.33    10423.66     20.00 o 
  -2   3   3     9408.41     9603.60     29.92 o 
  -1   3   3     1950.36     2083.10     10.42 o 
   0   3   3     1315.11     1304.54      8.93 o 
   1   3   3     1196.25     1291.83     10.16 o 
   2   3   3     2827.10     3158.06     15.27 o 
   3   3   3     6231.94     6308.19     23.22 o 
   4   3   3       94.06       89.45      6.88 o 
   5   3   3     2974.36     3214.79     18.00 o 
   6   3   3      931.68     1016.06     11.58 o 
   7   3   3     2891.73     3110.45     18.54 o 
   8   3   3      399.05      403.43      8.36 o 
   9   3   3      294.61      261.94      7.72 o 
  10   3   3      376.55      409.51     11.25 o 
  11   3   3      281.89      277.84     10.98 o 
  12   3   3      367.63      400.58     11.74 o 
  13   3   3      946.43      928.69     15.13 o 
  14   3   3      696.00      629.67     14.09 o 
  15   3   3     2364.50     2208.90     22.13 o 
  16   3   3       60.85       51.42     10.69 o 
  17   3   3       46.37       36.25     11.73 o 
  18   3   3      344.47      332.01     15.02 o 
  19   3   3       92.71       96.01     15.92 o 
  20   3   3      235.69      292.60     20.84 o 
  21   3   3      406.07      433.30     23.03 o 
  22   3   3      183.37      195.05     22.03 o 
 -25   4   3       12.34        7.12     45.05 o 
 -24   4   3      172.93      202.41     23.90 o 
 -23   4   3      301.69      321.14     23.52 o 
 -22   4   3     1357.40     1402.36     34.85 o 
 -21   4   3      395.06      412.55     24.55 o 
 -20   4   3      869.59      845.37     28.09 o 
 -19   4   3       22.03       27.37     17.06 o 
 -18   4   3       57.09       64.08     14.37 o 
 -17   4   3      455.45      433.03     16.59 o 
 -16   4   3      683.29      693.82     18.67 o 
 -15   4   3     2175.62     2086.37     26.42 o 
 -14   4   3     1163.41     1154.88     20.42 o 
 -13   4   3      876.22      902.82     15.25 o 
 -12   4   3     1424.11     1446.09     16.35 o 
 -11   4   3       54.75       60.93      7.62 o 
 -10   4   3      583.04      562.60      7.67 o 
  -9   4   3     1468.09     1455.89     12.38 o 
  -8   4   3      117.69      140.17      4.72 o 
  -7   4   3       74.96       86.98      5.01 o 
  -6   4   3     2515.13     2856.70     13.69 o 
  -5   4   3     3214.10     3410.97     17.48 o 
  -4   4   3      968.33      926.66      8.18 o 
  -3   4   3      999.80      958.35      8.54 o 
  -2   4   3     2200.15     2364.82     13.87 o 
  -1   4   3       31.11       35.18      4.05 o 
   0   4   3      437.29      414.36      8.70 o 
   1   4   3     6937.37     7051.61     96.68 o 
   2   4   3     4381.35     4188.64     20.08 o 
   3   4   3     7364.61     7573.34     25.49 o 
   4   4   3     1374.15     1422.41     13.52 o 
   5   4   3     3703.62     3526.25     21.97 o 
   6   4   3       81.08       62.51      5.55 o 
   7   4   3      100.28       93.75      6.26 o 
   8   4   3      846.72      873.05     12.66 o 
   9   4   3     1195.76     1047.65     14.01 o 
  10   4   3      398.80      413.13     11.20 o 
  11   4   3      108.35      111.08      8.59 o 
  12   4   3     1176.67     1109.57     17.59 o 
  13   4   3      192.80      173.00     11.87 o 
  14   4   3     2080.88     2060.91     23.37 o 
  15   4   3      377.86      348.01     14.21 o 
  16   4   3      169.50      165.68     13.23 o 
  17   4   3      217.55      197.72     13.62 o 
  18   4   3      488.21      463.84     17.38 o 
  19   4   3      224.59      238.81     16.00 o 
  20   4   3      253.83      270.55     18.50 o 
  21   4   3       63.68       85.13     22.38 o 
  22   4   3      389.79      371.71     47.67 o 
 -24   5   3       17.21       14.48     29.74 o 
 -23   5   3       85.80       92.87     20.97 o 
 -22   5   3       56.34       34.50     19.65 o 
 -21   5   3      189.44      200.96     23.03 o 
 -20   5   3      229.22      224.07     21.19 o 
 -19   5   3      181.87      196.58     16.66 o 
 -18   5   3       52.77       70.37     17.37 o 
 -17   5   3      988.09      908.03     22.58 o 
 -16   5   3      500.29      461.28     18.63 o 
 -15   5   3       46.22       62.02     13.77 o 
 -14   5   3      840.98      798.20     20.29 o 
 -13   5   3      593.17      582.19     18.10 o 
 -12   5   3     2233.95     2135.77     22.82 o 
 -11   5   3     1144.43     1145.25     17.39 o 
 -10   5   3     2320.21     2234.66     30.50 o 
  -9   5   3      197.79      186.41      7.32 o 
  -8   5   3       36.54       28.17      5.14 o 
  -7   5   3      368.52      381.90      7.34 o 
  -6   5   3      386.19      415.02      7.45 o 
  -5   5   3      678.23      708.48      8.14 o 
  -4   5   3     2108.13     2182.41     12.58 o 
  -3   5   3     2797.67     2915.18     14.78 o 
  -2   5   3      195.86      211.72      6.72 o 
  -1   5   3     2365.94     2307.09     18.78 o 
   0   5   3     3418.22     3313.25     20.04 o 
   1   5   3      996.41      969.84     13.15 o 
   2   5   3      751.72      852.34     11.53 o 
   3   5   3     2088.04     2272.23     16.97 o 
   4   5   3     1250.87     1199.54     13.34 o 
   5   5   3      181.34      196.86      8.59 o 
   6   5   3      201.65      199.36     10.75 o 
   7   5   3      346.79      342.87     11.95 o 
   8   5   3       55.62       52.30     10.02 o 
   9   5   3      413.22      391.52     13.32 o 
  10   5   3      615.25      576.00     14.83 o 
  11   5   3      367.85      360.61     12.77 o 
  12   5   3      604.03      612.72     16.55 o 
  13   5   3     1577.59     1485.13     20.48 o 
  14   5   3      266.20      264.21     13.53 o 
  15   5   3      928.69      859.36     18.04 o 
  16   5   3        2.92        6.45     13.37 o 
  17   5   3       11.12        8.53     12.81 o 
  18   5   3       25.66       34.62     14.15 o 
  19   5   3      135.40      125.96     14.80 o 
  20   5   3        7.18       12.18     15.90 o 
  21   5   3      212.40      200.23     30.39 o 
 -23   6   3      125.02      136.02     29.02 o 
 -22   6   3      381.90      421.53     24.32 o 
 -21   6   3      235.75      280.06     21.84 o 
 -20   6   3       42.91       47.30     16.17 o 
 -19   6   3       78.84       56.99     16.27 o 
 -18   6   3      181.97      174.36     16.63 o 
 -17   6   3        2.94        1.45     15.21 o 
 -16   6   3      135.70      136.28     15.42 o 
 -15   6   3       10.54       11.87     13.81 o 
 -14   6   3     2337.23     2271.39     30.73 o 
 -13   6   3      952.31      941.36     21.93 o 
 -12   6   3     2321.48     2251.56     29.20 o 
 -11   6   3      828.20      793.36     19.62 o 
 -10   6   3     1131.28     1052.96     20.70 o 
  -9   6   3      544.84      557.15     15.24 o 
  -8   6   3      492.66      459.84     10.54 o 
  -7   6   3      303.30      311.53      7.66 o 
  -6   6   3     2039.86     2101.41     13.56 o 
  -5   6   3     1324.87     1321.55     11.25 o 
  -4   6   3      433.61      398.15      7.67 o 
  -3   6   3      647.67      684.61      8.93 o 
  -2   6   3      588.49      614.03      8.91 o 
  -1   6   3     1474.86     1508.83     15.40 o 
   0   6   3     1087.90     1180.37     14.31 o 
   1   6   3      422.00      401.25     10.79 o 
   2   6   3     2298.54     2133.34     19.89 o 
   3   6   3      619.84      605.62     11.57 o 
   4   6   3      604.72      590.80     11.56 o 
   5   6   3     1267.76     1303.19     17.56 o 
   6   6   3      462.24      469.66     14.67 o 
   7   6   3      201.89      226.31     11.95 o 
   8   6   3      619.20      578.68     14.85 o 
   9   6   3      552.76      556.52     15.13 o 
  10   6   3      739.97      737.81     15.44 o 
  11   6   3       56.45       56.71     11.89 o 
  12   6   3      436.49      418.03     15.51 o 
  13   6   3      876.91      920.65     19.51 o 
  14   6   3      645.74      619.33     16.43 o 
  15   6   3       18.04       16.84     13.19 o 
  16   6   3       35.17       36.23     13.43 o 
  17   6   3      137.15      118.90     14.80 o 
  18   6   3      135.86      154.29     17.85 o 
  19   6   3      103.86       93.37     17.40 o 
  20   6   3      114.45      113.38     29.70 o 
 -22   7   3      129.65      184.29     39.73 o 
 -21   7   3      329.89      359.93     25.93 o 
 -20   7   3      130.18      138.35     18.13 o 
 -19   7   3      188.24      193.11     18.83 o 
 -18   7   3       71.20       70.85     16.50 o 
 -17   7   3      338.39      348.99     19.41 o 
 -16   7   3      155.74      151.67     16.85 o 
 -15   7   3       88.90       90.06     15.69 o 
 -14   7   3       11.99       15.42     14.63 o 
 -13   7   3     1780.18     1849.78     29.04 o 
 -12   7   3      207.86      201.33     16.24 o 
 -11   7   3      852.09      774.13     20.37 o 
 -10   7   3      211.35      185.01     13.78 o 
  -9   7   3      111.50      108.96     12.58 o 
  -8   7   3      512.26      527.33     13.83 o 
  -7   7   3     1962.76     1893.47     20.34 o 
  -6   7   3      576.72      559.36     11.11 o 
  -5   7   3     2438.51     2356.14     18.17 o 
  -4   7   3      586.21      580.70     11.22 o 
  -3   7   3      295.03      269.73      9.50 o 
  -2   7   3      182.85      184.24      8.97 o 
  -1   7   3      402.99      402.39     11.23 o 
   0   7   3      946.76      965.02     14.51 o 
   1   7   3      297.75      290.31     10.74 o 
   2   7   3      872.18      820.25     14.16 o 
   3   7   3       18.63       11.47      9.43 o 
   4   7   3      106.27      101.80     10.26 o 
   5   7   3      444.73      466.35     14.00 o 
   6   7   3      946.84      981.72     19.18 o 
   7   7   3      541.69      548.61     16.77 o 
   8   7   3      204.90      213.19     12.66 o 
   9   7   3       26.14       11.06     11.03 o 
  10   7   3      474.88      440.87     15.71 o 
  11   7   3       23.80       32.63     12.09 o 
  12   7   3      191.29      187.02     14.66 o 
  13   7   3      191.11      186.46     15.53 o 
  14   7   3      929.89      945.82     22.78 o 
  15   7   3      115.62      125.89     15.76 o 
  16   7   3       18.12       30.87     15.77 o 
  17   7   3      197.18      195.94     20.06 o 
  18   7   3      282.00      288.95     21.89 o 
  19   7   3       36.25       40.59     38.76 o 
 -20   8   3      352.83      377.22     25.07 o 
 -19   8   3      125.72      151.02     19.73 o 
 -18   8   3       13.83       16.44     15.70 o 
 -17   8   3        0.73        7.15     16.14 o 
 -16   8   3      366.02      362.41     20.19 o 
 -15   8   3       22.50       21.97     15.50 o 
 -14   8   3      143.37      141.00     16.28 o 
 -13   8   3       56.98       69.58     14.36 o 
 -12   8   3      367.59      338.20     17.90 o 
 -11   8   3       43.33       45.16     14.66 o 
 -10   8   3       35.93       33.96     14.91 o 
  -9   8   3        5.73        6.53     14.22 o 
  -8   8   3      167.32      182.08     16.19 o 
  -7   8   3     1041.74      963.85     19.33 o 
  -6   8   3     1389.86     1349.52     21.72 o 
  -5   8   3     3404.90     3369.99     28.06 o 
  -4   8   3       90.39       84.31      9.14 o 
  -3   8   3      662.48      665.35     13.07 o 
  -2   8   3     1920.67     1886.97     18.60 o 
  -1   8   3      655.72      664.63     13.44 o 
   0   8   3       73.70       68.03      9.96 o 
   1   8   3      303.09      318.29     12.10 o 
   2   8   3      654.49      631.02     14.53 o 
   3   8   3      107.95      110.78     10.89 o 
   4   8   3      222.54      200.06     11.68 o 
   5   8   3       21.31       19.49     10.50 o 
   6   8   3      792.79      765.29     14.86 o 
   7   8   3       69.01       76.97     10.90 o 
   8   8   3      355.78      310.79     14.18 o 
   9   8   3       17.74       20.11     13.17 o 
  10   8   3      219.05      220.42     15.41 o 
  11   8   3      418.78      445.06     18.25 o 
  12   8   3      245.88      240.17     18.63 o 
  13   8   3       66.07       71.51     17.56 o 
  14   8   3       87.11      100.40     18.48 o 
  15   8   3       73.59       82.79     17.19 o 
  16   8   3       65.24       59.74     17.74 o 
  17   8   3        9.25       10.82     21.88 o 
 -19   9   3       95.08      101.86     26.22 o 
 -18   9   3       87.97      120.38     21.53 o 
 -17   9   3      134.81      139.99     19.48 o 
 -16   9   3       29.72       37.81     21.35 o 
 -15   9   3       33.73       13.22     18.01 o 
 -14   9   3        8.23       12.19     18.76 o 
 -13   9   3       10.50        0.00     17.38 o 
 -12   9   3      229.96      266.11     21.13 o 
 -11   9   3      171.23      153.82     20.59 o 
 -10   9   3      727.41      724.30     22.84 o 
  -9   9   3      380.87      354.40     19.14 o 
  -8   9   3      356.43      333.25     18.44 o 
  -7   9   3      231.87      222.83     16.99 o 
  -6   9   3       77.41       71.60     12.35 o 
  -5   9   3      424.67      453.65     16.58 o 
  -4   9   3      171.50      190.53     14.20 o 
  -3   9   3      360.07      330.97     13.57 o 
  -2   9   3       68.00       65.20      9.55 o 
  -1   9   3      339.96      317.57     12.01 o 
   0   9   3       56.31       66.23     10.02 o 
   1   9   3      395.77      357.30     13.10 o 
   2   9   3      579.31      577.68     14.76 o 
   3   9   3      814.69      824.17     16.76 o 
   4   9   3      194.04      205.83     12.50 o 
   5   9   3      153.67      165.87     12.20 o 
   6   9   3      449.72      448.74     14.62 o 
   7   9   3      239.96      246.13     14.35 o 
   8   9   3      212.87      206.89     15.91 o 
   9   9   3       66.81       68.31     14.62 o 
  10   9   3     1007.95     1046.79     24.03 o 
  11   9   3      324.13      344.55     18.53 o 
  12   9   3      224.66      218.18     18.82 o 
  13   9   3      850.59      883.28     25.41 o 
  14   9   3       17.68       28.25     18.74 o 
  15   9   3       96.60       88.42     23.61 o 
  16   9   3      174.14      135.70     42.58 o 
 -16  10   3       51.10       49.95     31.64 o 
 -15  10   3       75.05       68.96     20.07 o 
 -14  10   3       67.09       66.94     20.86 o 
 -13  10   3      334.24      330.03     23.50 o 
 -12  10   3       41.38       17.10     18.89 o 
 -11  10   3      184.93      193.85     19.32 o 
 -10  10   3      291.49      274.72     20.35 o 
  -9  10   3       21.14       12.71     16.19 o 
  -8  10   3      518.71      549.30     22.15 o 
  -7  10   3      560.58      569.31     22.06 o 
  -6  10   3       56.81       41.63     15.01 o 
  -5  10   3      748.29      778.33     23.27 o 
  -4  10   3      295.17      313.81     15.89 o 
  -3  10   3       60.30       34.00     13.79 o 
  -2  10   3      382.74      339.08     15.31 o 
  -1  10   3      353.47      334.03     14.76 o 
   0  10   3      208.03      198.46     11.71 o 
   1  10   3      375.99      390.93     13.41 o 
   2  10   3      419.70      416.72     14.64 o 
   3  10   3      151.43      141.69     12.62 o 
   4  10   3       49.57       52.97     11.97 o 
   5  10   3      545.76      580.96     16.38 o 
   6  10   3      571.49      597.73     16.98 o 
   7  10   3      121.09      127.89     15.23 o 
   8  10   3      156.34      168.34     15.93 o 
   9  10   3      185.98      195.15     19.76 o 
  10  10   3      170.59      193.87     20.39 o 
  11  10   3      159.17      181.23     21.28 o 
  12  10   3      330.35      379.52     22.93 o 
  13  10   3      219.11      241.34     48.06 o 
 -14  11   3       11.22       29.83     45.71 o 
 -13  11   3        0.40        0.00     39.93 o 
 -12  11   3      163.72      148.99     22.66 o 
 -11  11   3       19.02       14.49     17.67 o 
 -10  11   3       99.29       90.84     18.33 o 
  -9  11   3       70.06       88.10     18.19 o 
  -8  11   3       14.37       14.78     17.88 o 
  -7  11   3       38.93       42.96     17.33 o 
  -6  11   3       68.20       65.89     15.44 o 
  -5  11   3        1.75        0.00     15.68 o 
  -4  11   3      127.68      166.36     17.34 o 
  -3  11   3      243.60      267.82     17.12 o 
  -2  11   3       24.12       13.73     14.33 o 
  -1  11   3      584.11      558.58     19.00 o 
   0  11   3       32.89       53.41     12.69 o 
   1  11   3       80.57       82.57     12.82 o 
   2  11   3        6.03        0.00     11.19 o 
   3  11   3      220.16      257.80     13.34 o 
   4  11   3       81.05       75.94     13.62 o 
   5  11   3      109.36      116.13     14.48 o 
   6  11   3      341.49      340.44     19.15 o 
   7  11   3      102.98      106.65     18.93 o 
   8  11   3      115.58      123.62     18.84 o 
   9  11   3      107.26       99.72     19.87 o 
  10  11   3       26.07        0.00     23.51 o 
  -9  12   3      165.38      212.01     46.28 o 
  -8  12   3       14.30       10.16     22.66 o 
  -7  12   3      322.47      307.92     23.63 o 
  -6  12   3      107.05      121.60     18.96 o 
  -5  12   3      150.15      161.16     19.36 o 
  -4  12   3      155.02      167.43     19.27 o 
  -3  12   3      251.74      266.75     23.01 o 
  -2  12   3      449.52      478.09     22.27 o 
  -1  12   3      106.16      118.72     17.97 o 
   0  12   3        2.88        0.34     16.50 o 
   1  12   3        2.32        0.00     17.94 o 
   2  12   3      115.82      106.52     16.28 o 
   3  12   3        2.07        1.08     14.34 o 
   4  12   3       39.86       27.26     16.79 o 
   5  12   3      125.20      140.88     20.91 o 
   6  12   3        5.82        6.47     24.85 o 
   7  12   3       36.14       32.54     30.42 o 
 -26   0   4       58.59       61.53     36.28 o 
 -25   0   4       87.43      106.17     27.87 o 
 -24   0   4        0.91        0.00     29.24 o 
 -23   0   4      192.51      190.32     29.11 o 
 -22   0   4       22.10       18.73     25.46 o 
 -21   0   4     1899.02     1854.99     50.00 o 
 -20   0   4     1830.35     1973.78     49.74 o 
 -19   0   4       34.30       26.42     17.24 o 
 -18   0   4       32.69       32.94     16.52 o 
 -17   0   4       50.59       60.01     16.07 o 
 -16   0   4       69.69      121.62     16.64 o 
 -15   0   4        1.60       56.39     15.01 o 
 -14   0   4     2763.08     2567.65     33.05 o 
 -13   0   4     2105.53     2235.33     26.07 o 
 -12   0   4     2207.48     2493.47     21.52 o 
 -11   0   4     4392.75     4786.94     46.54 o 
 -10   0   4     1444.39     1420.18     15.56 o 
  -9   0   4     1027.63     1088.46     17.69 o 
  -8   0   4      141.48      199.20      5.86 o 
  -7   0   4     8024.27     8903.56     48.11 o 
  -6   0   4      211.63      234.80      6.38 o 
  -5   0   4     7369.85     7572.30     40.58 o 
  -4   0   4        6.98       33.37      5.55 o 
  -3   0   4     2027.98     2427.12     13.76 o 
  -2   0   4     9061.11    10158.48     69.89 o 
  -1   0   4     8630.82    10000.84     60.06 o 
   0   0   4      428.95      411.74      7.48 o 
   1   0   4     5549.63     6109.77     36.72 o 
   2   0   4     2527.58     2679.99     19.08 o 
   3   0   4      561.30      523.06     13.02 o 
   4   0   4     1042.42     1252.32     18.93 o 
   5   0   4      758.92      735.43     14.70 o 
   6   0   4      219.71      254.04     12.29 o 
   7   0   4      827.79      889.44     17.33 o 
   8   0   4     2319.99     2385.45     25.74 o 
   9   0   4       13.57       14.81     11.59 o 
  10   0   4        1.47        4.99     12.20 o 
  11   0   4      352.94      372.82     16.23 o 
  12   0   4      323.61      338.62     16.62 o 
  13   0   4      880.89      933.05     18.31 o 
  14   0   4        2.46        3.23     11.39 o 
  15   0   4       48.54       68.38     15.58 o 
  16   0   4      157.79      162.71     17.23 o 
  17   0   4       93.89       61.51     20.01 o 
  18   0   4       21.47        0.00     20.62 o 
  19   0   4        5.39       15.43     21.30 o 
  20   0   4     1048.00     1082.99     36.33 o 
  21   0   4       35.15       27.73     22.46 o 
  22   0   4      291.27      321.94     27.09 o 
 -26   1   4      414.00      453.78     33.54 o 
 -25   1   4      250.01      248.11     24.87 o 
 -24   1   4       21.69       34.96     19.45 o 
 -23   1   4       85.01       58.05     19.05 o 
 -22   1   4      382.86      338.02     21.62 o 
 -21   1   4       23.35        9.20     14.94 o 
 -20   1   4      176.14      171.39     16.15 o 
 -19   1   4      513.12      494.92     18.26 o 
 -18   1   4       59.57       61.58     12.05 o 
 -17   1   4      629.33      572.34     16.06 o 
 -16   1   4        3.50        6.58     10.89 o 
 -15   1   4     1768.69     1874.63     21.50 o 
 -14   1   4      101.48      118.93      8.63 o 
 -13   1   4      155.31      152.43      7.97 o 
 -12   1   4      967.12      934.75     27.59 o 
 -11   1   4      216.33      237.53      7.49 o 
 -10   1   4     9390.39     9827.14     35.23 o 
  -9   1   4    12712.01    13249.07     54.36 o 
  -8   1   4     2281.25     2272.96      9.88 o 
  -7   1   4     4994.53     4959.23     16.86 o 
  -6   1   4      344.72      338.15      6.19 o 
  -5   1   4     4391.18     4667.88     16.09 o 
  -4   1   4    13716.36    14657.47     81.32 o 
  -3   1   4     3094.37     3122.61     12.00 o 
  -2   1   4    10838.41    11276.89     50.91 o 
  -1   1   4    13157.98    14423.85     72.19 o 
   0   1   4     9404.82    10053.81     46.99 o 
   1   1   4     5179.62     5126.19     17.25 o 
   2   1   4     3339.73     3483.95     19.49 o 
   3   1   4     3688.27     3856.04     16.39 o 
   4   1   4     2578.29     2760.06     15.01 o 
   5   1   4      264.17      271.90      8.44 o 
   6   1   4     1729.72     1707.03     14.62 o 
   7   1   4      558.72      575.50     10.68 o 
   8   1   4     4967.31     5125.16     25.45 o 
   9   1   4     1171.84     1156.17     14.60 o 
  10   1   4      893.13      957.19     14.84 o 
  11   1   4     1468.75     1446.06     16.90 o 
  12   1   4       55.15       55.50      8.97 o 
  13   1   4      506.29      447.80     12.60 o 
  14   1   4     1762.58     1801.25     19.85 o 
  15   1   4      185.82      193.77     11.55 o 
  16   1   4      281.66      282.77     13.68 o 
  17   1   4     1629.57     1579.27     22.38 o 
  18   1   4      228.94      225.11     17.14 o 
  19   1   4      440.82      479.23     20.20 o 
  20   1   4        7.03       17.30     15.35 o 
  21   1   4        5.03        6.11     15.08 o 
  22   1   4      192.53      190.47     18.68 o 
 -26   2   4      158.57      133.50     37.81 o 
 -25   2   4      150.43      168.99     22.02 o 
 -24   2   4      148.72      148.22     21.39 o 
 -23   2   4       93.61      118.89     17.33 o 
 -22   2   4      105.90      106.52     15.92 o 
 -21   2   4      347.62      351.95     19.25 o 
 -20   2   4      226.75      268.62     17.36 o 
 -19   2   4      214.59      235.47     16.98 o 
 -18   2   4      149.45      176.04     15.34 o 
 -17   2   4     1747.18     1664.86     25.86 o 
 -16   2   4      618.21      600.71     18.24 o 
 -15   2   4       12.06       12.32      8.61 o 
 -14   2   4     1494.54     1465.12     17.18 o 
 -13   2   4      850.93      918.08     12.34 o 
 -12   2   4     1264.13     1340.68     14.53 o 
 -11   2   4       97.09      140.76      6.51 o 
 -10   2   4     4704.35     5061.38     28.60 o 
  -9   2   4     1941.28     2003.34     12.05 o 
  -8   2   4     7883.67     8511.43     45.32 o 
  -7   2   4      702.50      752.88      9.74 o 
  -6   2   4    13139.69    13984.91     43.31 o 
  -5   2   4      874.12      882.61      9.36 o 
  -4   2   4     4427.58     4614.68     22.69 o 
  -3   2   4      178.64      199.69      4.42 o 
  -2   2   4     3094.77     3282.70     26.36 o 
  -1   2   4     1614.63     1383.37      8.36 o 
   0   2   4      652.73      672.27      9.15 o 
   1   2   4     1039.67     1142.15     14.27 o 
   2   2   4      451.38      459.74      8.30 o 
   3   2   4     2294.09     2284.68     13.58 o 
   4   2   4     4246.66     4090.62     18.50 o 
   5   2   4      569.29      563.95      9.36 o 
   6   2   4        5.65       36.96      6.71 o 
   7   2   4     1867.40     1929.77     15.08 o 
   8   2   4     1149.32     1138.07     13.63 o 
   9   2   4     1145.83     1212.60     14.81 o 
  10   2   4      272.88      289.54     10.24 o 
  11   2   4      210.98      206.54     10.80 o 
  12   2   4     2093.23     2086.51     21.05 o 
  13   2   4      422.88      449.77     12.88 o 
  14   2   4      217.84      213.45     11.52 o 
  15   2   4      666.32      695.41     14.88 o 
  16   2   4      156.19      155.45     11.36 o 
  17   2   4       56.90       47.80     10.81 o 
  18   2   4      388.06      364.16     15.07 o 
  19   2   4      393.12      376.28     16.85 o 
  20   2   4       27.54       28.36     18.78 o 
  21   2   4        5.63        4.51     18.14 o 
  22   2   4       11.57       18.41     25.41 o 
 -25   3   4       33.88       40.25     23.00 o 
 -24   3   4      564.05      637.41     28.39 o 
 -23   3   4      366.49      389.78     20.99 o 
 -22   3   4       19.18       33.70     15.19 o 
 -21   3   4      144.85      139.34     16.80 o 
 -20   3   4      315.15      349.66     18.21 o 
 -19   3   4      472.18      475.27     19.39 o 
 -18   3   4      191.07      183.61     15.71 o 
 -17   3   4     1015.31     1047.13     19.55 o 
 -16   3   4      725.82      648.61     17.56 o 
 -15   3   4       68.80       61.98     11.95 o 
 -14   3   4      840.56      942.59     18.46 o 
 -13   3   4     2439.94     2291.90     19.09 o 
 -12   3   4     1245.71     1203.90     12.44 o 
 -11   3   4       85.65       72.77      5.74 o 
 -10   3   4      795.81      810.13      7.46 o 
  -9   3   4     3067.33     3103.00     42.22 o 
  -8   3   4     1271.04     1261.27     13.44 o 
  -7   3   4       75.17       87.27      3.80 o 
  -6   3   4    13069.06    14073.54     46.88 o 
  -5   3   4     5784.82     5645.36     16.23 o 
  -4   3   4    12679.52    13501.43     30.07 o 
  -3   3   4     2855.50     2975.29     12.53 o 
  -2   3   4      869.12      935.68      8.15 o 
  -1   3   4      529.05      556.49      7.04 o 
   0   3   4     2251.86     2210.04     12.86 o 
   1   3   4     2117.35     2065.18     12.95 o 
   2   3   4      440.73      399.60      8.91 o 
   3   3   4        5.63       18.14      6.85 o 
   4   3   4      569.43      608.14     10.36 o 
   5   3   4      105.46      114.60      7.67 o 
   6   3   4      155.21      138.05      7.94 o 
   7   3   4      748.46      693.26     10.67 o 
   8   3   4      457.60      461.80     10.01 o 
   9   3   4      971.63      927.65     14.48 o 
  10   3   4       55.94       50.37      9.24 o 
  11   3   4      114.07      104.93     10.13 o 
  12   3   4      372.51      311.12     12.26 o 
  13   3   4     2187.68     2084.31     20.87 o 
  14   3   4      379.86      395.38     13.11 o 
  15   3   4      405.60      391.83     13.29 o 
  16   3   4      104.42      107.05     12.46 o 
  17   3   4       68.30       70.47     12.56 o 
  18   3   4      470.00      462.18     16.75 o 
  19   3   4       92.67       76.95     14.24 o 
  20   3   4      341.65      368.63     22.37 o 
  21   3   4       54.26       46.56     19.79 o 
  22   3   4       76.02       91.92     31.92 o 
 -25   4   4      291.98      261.83     53.71 o 
 -24   4   4      217.20      245.50     24.76 o 
 -23   4   4      108.03      108.91     20.67 o 
 -22   4   4      214.04      235.38     24.90 o 
 -21   4   4      290.50      328.10     22.32 o 
 -20   4   4       65.82       49.06     18.76 o 
 -19   4   4       15.64        7.66     14.74 o 
 -18   4   4      283.45      299.15     15.12 o 
 -17   4   4      189.92      174.26     12.83 o 
 -16   4   4      426.07      390.17     14.49 o 
 -15   4   4     3391.85     3285.42     29.04 o 
 -14   4   4     2009.84     1889.85     22.37 o 
 -13   4   4     1070.38     1119.95     17.88 o 
 -12   4   4      474.00      460.81     14.47 o 
 -11   4   4     1220.63     1187.20     12.93 o 
 -10   4   4     1288.22     1258.24     12.60 o 
  -9   4   4      314.04      295.45      5.64 o 
  -8   4   4     1252.39     1191.13     10.89 o 
  -7   4   4      858.48      918.93      7.77 o 
  -6   4   4     1767.93     1740.30     10.28 o 
  -5   4   4     3043.99     3162.04     13.55 o 
  -4   4   4     1754.53     1798.57     11.17 o 
  -3   4   4      166.29      138.01      5.11 o 
  -2   4   4     4998.96     4960.33     22.25 o 
  -1   4   4      267.88      302.43      7.02 o 
   0   4   4     1722.15     1607.50     12.03 o 
   1   4   4       89.74       96.36      5.61 o 
   2   4   4     2578.34     2826.51     16.73 o 
   3   4   4     2653.86     2853.49     18.74 o 
   4   4   4     3979.79     4334.08     25.94 o 
   5   4   4     4004.79     3988.55     22.32 o 
   6   4   4     2130.99     2229.69     17.76 o 
   7   4   4       91.66       86.98      7.89 o 
   8   4   4     1882.68     1778.57     17.39 o 
   9   4   4      590.66      565.51     11.45 o 
  10   4   4      102.90      112.87      9.03 o 
  11   4   4     1522.54     1488.73     18.91 o 
  12   4   4        1.49        3.92     11.63 o 
  13   4   4     2725.83     2638.53     25.82 o 
  14   4   4      298.93      296.77     13.77 o 
  15   4   4      138.24      123.50     12.82 o 
  16   4   4      292.56      300.62     14.20 o 
  17   4   4     1656.17     1673.58     23.90 o 
  18   4   4       30.70       24.38     12.82 o 
  19   4   4       33.02       38.95     14.85 o 
  20   4   4       49.59       50.96     16.69 o 
  21   4   4       46.47       47.46     28.94 o 
 -24   5   4      305.04      375.92     49.43 o 
 -23   5   4       50.96       55.07     17.87 o 
 -22   5   4      290.54      296.50     20.60 o 
 -21   5   4      184.05      192.06     18.64 o 
 -20   5   4      385.62      398.36     20.67 o 
 -19   5   4       32.72       38.51     18.10 o 
 -18   5   4      155.50      162.86     16.05 o 
 -17   5   4      261.92      258.66     16.50 o 
 -16   5   4      150.57      156.76     14.79 o 
 -15   5   4       49.64       40.81     13.31 o 
 -14   5   4     2313.63     2133.89     24.43 o 
 -13   5   4      122.51      132.75     11.59 o 
 -12   5   4      740.43      703.26     15.46 o 
 -11   5   4      837.40      923.39     16.60 o 
 -10   5   4      389.34      403.67     12.82 o 
  -9   5   4      956.05      911.84     10.51 o 
  -8   5   4      769.98      729.73      8.97 o 
  -7   5   4      777.43      846.69      8.81 o 
  -6   5   4      399.48      448.36      7.20 o 
  -5   5   4      834.52      803.17      8.69 o 
  -4   5   4      892.21      811.21      9.03 o 
  -3   5   4     1521.07     1614.16     11.77 o 
  -2   5   4     2721.49     2730.71     15.72 o 
  -1   5   4     9104.49     9497.38     34.25 o 
   0   5   4     1277.20     1119.18     21.02 o 
   1   5   4      178.48      158.99      6.18 o 
   2   5   4     2339.79     2347.95     30.23 o 
   3   5   4      119.75      102.28      7.90 o 
   4   5   4     1601.84     1518.33     15.81 o 
   5   5   4     2726.58     2747.35     20.14 o 
   6   5   4      854.93      861.79     15.58 o 
   7   5   4       86.27       87.98     10.67 o 
   8   5   4      964.28      993.74     17.27 o 
   9   5   4      155.77      163.09     11.99 o 
  10   5   4      557.20      518.28     15.00 o 
  11   5   4      351.94      338.06     12.95 o 
  12   5   4      465.87      425.39     13.38 o 
  13   5   4      381.72      373.95     14.12 o 
  14   5   4       75.57       80.82     12.68 o 
  15   5   4      286.08      305.82     14.42 o 
  16   5   4       17.92       25.65     12.46 o 
  17   5   4      337.54      340.94     17.35 o 
  18   5   4      172.81      147.38     15.23 o 
  19   5   4      170.64      174.11     17.57 o 
  20   5   4       86.38       69.32     20.40 o 
 -23   6   4       85.54       80.12     26.88 o 
 -22   6   4       45.63       65.97     18.15 o 
 -21   6   4      166.66      178.39     19.35 o 
 -20   6   4      370.73      413.01     23.57 o 
 -19   6   4      219.27      263.95     18.46 o 
 -18   6   4      114.71      127.43     15.92 o 
 -17   6   4       23.36       41.75     15.59 o 
 -16   6   4      188.18      190.33     16.84 o 
 -15   6   4      581.20      598.23     20.04 o 
 -14   6   4     1112.24     1130.93     23.61 o 
 -13   6   4      566.40      526.41     18.59 o 
 -12   6   4       86.64       81.19     13.65 o 
 -11   6   4       99.68      102.76     13.64 o 
 -10   6   4       30.01       33.81      9.65 o 
  -9   6   4      982.48      929.42     15.25 o 
  -8   6   4      813.07      834.80     12.68 o 
  -7   6   4      161.16      164.28      7.08 o 
  -6   6   4      159.77      155.42      6.39 o 
  -5   6   4      192.31      182.53      6.63 o 
  -4   6   4      680.51      628.36      8.90 o 
  -3   6   4     1355.06     1236.40     11.58 o 
  -2   6   4     1911.93     1845.35     26.84 o 
  -1   6   4      848.95      849.94     12.74 o 
   0   6   4     3092.83     3166.82     21.40 o 
   1   6   4     1368.43     1411.54     15.46 o 
   2   6   4      235.03      252.36      9.67 o 
   3   6   4      353.86      360.93     10.48 o 
   4   6   4      266.11      263.38     11.63 o 
   5   6   4      432.21      444.46     14.81 o 
   6   6   4       59.89       51.01     11.03 o 
   7   6   4      321.03      317.43     13.64 o 
   8   6   4      625.79      596.51     15.82 o 
   9   6   4      112.69      103.85     11.82 o 
  10   6   4      149.58      146.55     12.60 o 
  11   6   4      783.35      730.70     16.35 o 
  12   6   4       96.15       94.24     12.88 o 
  13   6   4      269.83      251.98     14.08 o 
  14   6   4      233.75      230.09     14.44 o 
  15   6   4      114.48      130.89     13.47 o 
  16   6   4      389.50      359.29     18.46 o 
  17   6   4       17.39       26.11     16.16 o 
  18   6   4        9.49       24.80     16.21 o 
  19   6   4       50.81       44.73     22.36 o 
 -22   7   4       20.08       27.74     22.36 o 
 -21   7   4      669.21      739.82     29.65 o 
 -20   7   4       90.17       99.97     18.04 o 
 -19   7   4      144.62      148.93     17.39 o 
 -18   7   4        6.10        9.08     15.97 o 
 -17   7   4      214.07      222.71     18.15 o 
 -16   7   4      311.67      301.08     18.26 o 
 -15   7   4      348.95      336.18     18.81 o 
 -14   7   4      122.62      117.74     15.53 o 
 -13   7   4      523.90      497.80     19.66 o 
 -12   7   4       94.86       73.69     13.72 o 
 -11   7   4      375.69      351.44     16.34 o 
 -10   7   4      690.27      647.07     16.94 o 
  -9   7   4      738.54      713.16     17.21 o 
  -8   7   4      502.80      479.45     15.29 o 
  -7   7   4     1435.53     1349.90     17.91 o 
  -6   7   4     2084.57     1950.21     20.06 o 
  -5   7   4      893.43      834.53     13.72 o 
  -4   7   4      711.89      704.88     11.95 o 
  -3   7   4     1203.90     1141.27     14.86 o 
  -2   7   4       23.63       20.18      8.35 o 
  -1   7   4       29.69       29.24      8.72 o 
   0   7   4      132.01      139.17      9.62 o 
   1   7   4      315.11      320.89     11.14 o 
   2   7   4      984.13      982.76     13.95 o 
   3   7   4     1145.00     1079.78     17.49 o 
   4   7   4      574.93      526.94     14.49 o 
   5   7   4      318.20      281.13     14.46 o 
   6   7   4     1466.78     1349.29     22.15 o 
   7   7   4     1359.77     1387.49     22.75 o 
   8   7   4      300.94      301.54     15.40 o 
   9   7   4      178.94      167.71     13.15 o 
  10   7   4      159.38      164.90     12.34 o 
  11   7   4      392.85      391.09     16.49 o 
  12   7   4      357.20      326.73     15.67 o 
  13   7   4      346.07      360.97     16.22 o 
  14   7   4      200.90      198.57     16.75 o 
  15   7   4      404.97      392.51     19.49 o 
  16   7   4       99.00       90.43     17.27 o 
  17   7   4       25.08       19.39     16.97 o 
  18   7   4       38.76       35.54     29.26 o 
 -21   8   4      319.52      294.38     47.33 o 
 -20   8   4       88.69       70.16     18.90 o 
 -19   8   4      158.02      172.87     19.23 o 
 -18   8   4       90.95       85.46     18.42 o 
 -17   8   4       80.67       83.21     17.41 o 
 -16   8   4      404.06      445.12     21.35 o 
 -15   8   4      422.70      436.52     20.22 o 
 -14   8   4      125.34      138.02     16.91 o 
 -13   8   4      136.04      124.99     15.59 o 
 -12   8   4      157.88      160.05     15.59 o 
 -11   8   4      698.60      654.77     21.25 o 
 -10   8   4      386.32      368.31     18.43 o 
  -9   8   4      201.84      227.15     16.90 o 
  -8   8   4      173.19      142.16     15.29 o 
  -7   8   4      116.09       92.90     15.19 o 
  -6   8   4      381.64      369.91     14.77 o 
  -5   8   4     1434.90     1448.19     21.96 o 
  -4   8   4      879.41      849.32     15.07 o 
  -3   8   4     1351.02     1365.79     16.59 o 
  -2   8   4      321.80      285.48     11.39 o 
  -1   8   4      260.93      267.97     11.54 o 
   0   8   4      434.89      478.43     13.08 o 
   1   8   4      298.76      271.28     11.75 o 
   2   8   4      756.81      767.56     15.32 o 
   3   8   4      569.18      533.42     14.25 o 
   4   8   4      151.17      147.25     11.69 o 
   5   8   4       98.39       88.63     11.06 o 
   6   8   4       87.45       87.31     13.51 o 
   7   8   4      342.95      325.74     16.14 o 
   8   8   4      239.87      204.75     15.45 o 
   9   8   4       60.23       50.64     12.57 o 
  10   8   4      106.32      136.68     15.01 o 
  11   8   4      232.80      237.39     17.09 o 
  12   8   4      135.56      132.50     15.90 o 
  13   8   4      427.55      439.91     22.44 o 
  14   8   4       22.38       27.08     15.49 o 
  15   8   4       54.31       43.89     18.70 o 
  16   8   4       77.91       81.24     19.28 o 
 -19   9   4      126.71      140.90     26.16 o 
 -18   9   4      376.59      437.35     26.30 o 
 -17   9   4       26.73       36.18     21.51 o 
 -16   9   4      186.49      208.30     22.49 o 
 -15   9   4       77.35       80.43     19.48 o 
 -14   9   4        7.27        7.90     19.74 o 
 -13   9   4      389.77      370.20     22.43 o 
 -12   9   4      116.55      117.95     20.68 o 
 -11   9   4      269.57      251.66     18.65 o 
 -10   9   4      561.33      604.80     22.15 o 
  -9   9   4      380.41      403.56     19.73 o 
  -8   9   4      231.79      230.85     17.20 o 
  -7   9   4       28.86       24.75     14.36 o 
  -6   9   4      968.74      948.37     23.33 o 
  -5   9   4      262.50      258.34     14.41 o 
  -4   9   4       58.84       60.11     13.01 o 
  -3   9   4       55.27       48.05     12.55 o 
  -2   9   4      651.09      626.96     14.86 o 
  -1   9   4      233.39      261.57     11.55 o 
   0   9   4       27.99       26.55     10.16 o 
   1   9   4       72.84       61.22     10.58 o 
   2   9   4      159.55      134.87     11.55 o 
   3   9   4       46.11       41.09     10.68 o 
   4   9   4      485.82      402.46     13.79 o 
   5   9   4      310.60      366.66     14.07 o 
   6   9   4       41.11       46.96     12.73 o 
   7   9   4      248.25      273.37     15.62 o 
   8   9   4      265.89      267.01     17.57 o 
   9   9   4       16.03       28.55     13.96 o 
  10   9   4      238.88      241.02     16.26 o 
  11   9   4       40.25       22.69     17.33 o 
  12   9   4       24.49        6.93     17.42 o 
  13   9   4       68.60       64.96     16.51 o 
  14   9   4       17.81       14.42     17.44 o 
  15   9   4       12.30       24.60     38.44 o 
 -17  10   4       36.34       66.40     40.30 o 
 -16  10   4       20.58       11.20     27.56 o 
 -15  10   4       69.53       70.16     21.03 o 
 -14  10   4      217.41      192.83     21.37 o 
 -13  10   4      227.80      210.78     21.98 o 
 -12  10   4      579.38      636.78     27.74 o 
 -11  10   4      468.47      486.32     22.60 o 
 -10  10   4        2.22        0.71     16.52 o 
  -9  10   4      806.21      842.99     24.99 o 
  -8  10   4      294.06      311.41     19.57 o 
  -7  10   4       50.68       45.98     16.23 o 
  -6  10   4      197.41      209.78     17.48 o 
  -5  10   4      338.74      323.87     18.77 o 
  -4  10   4      133.36      138.08     14.03 o 
  -3  10   4      285.89      267.78     16.58 o 
  -2  10   4       15.58        8.78     12.93 o 
  -1  10   4      163.73      159.24     13.37 o 
   0  10   4      461.35      419.26     14.77 o 
   1  10   4       27.64       26.71     11.57 o 
   2  10   4       27.18       22.74     12.02 o 
   3  10   4       91.63       89.27     12.83 o 
   4  10   4      106.51       86.46     12.79 o 
   5  10   4      356.93      351.15     16.14 o 
   6  10   4       33.97       54.29     13.67 o 
   7  10   4      136.26      123.85     15.99 o 
   8  10   4      136.99      150.05     17.20 o 
   9  10   4      306.61      328.47     21.61 o 
  10  10   4       18.94       10.19     18.40 o 
  11  10   4      112.41       84.70     19.91 o 
  12  10   4      612.46      685.33     40.66 o 
 -14  11   4      243.44      268.35     45.40 o 
 -13  11   4      118.21      132.94     46.67 o 
 -12  11   4        4.84        2.82     21.24 o 
 -11  11   4       14.21        7.19     18.78 o 
 -10  11   4      141.02      153.24     19.80 o 
  -9  11   4      206.38      219.46     19.47 o 
  -8  11   4       66.29       81.51     17.55 o 
  -7  11   4      277.88      321.35     21.01 o 
  -6  11   4      103.37       94.78     17.42 o 
  -5  11   4       69.45       84.22     16.45 o 
  -4  11   4      427.50      436.08     24.61 o 
  -3  11   4       28.01       21.69     16.21 o 
  -2  11   4       28.18       25.66     15.24 o 
  -1  11   4       87.50      108.77     16.21 o 
   0  11   4       65.62       58.80     16.42 o 
   1  11   4       10.31       10.63     13.53 o 
   2  11   4      154.10      182.74     14.34 o 
   3  11   4       67.51       66.36     15.10 o 
   4  11   4       19.37       16.71     13.90 o 
   5  11   4      160.95      166.59     15.39 o 
   6  11   4      437.52      428.19     19.99 o 
   7  11   4      306.52      304.14     19.00 o 
   8  11   4      214.32      231.64     21.05 o 
   9  11   4      361.46      415.33     31.12 o 
  10  11   4      277.89      258.13     56.68 o 
  -7  12   4      112.19      141.64     47.49 o 
  -6  12   4       15.20       33.60     20.74 o 
  -5  12   4      370.20      404.47     26.76 o 
  -4  12   4       44.50       48.33     20.24 o 
  -3  12   4      283.69      354.57     25.52 o 
  -2  12   4        2.92        2.13     19.65 o 
  -1  12   4       37.42       31.64     17.96 o 
   0  12   4       52.55       66.70     16.75 o 
   1  12   4       56.38       64.99     17.56 o 
   2  12   4       50.81       35.42     16.90 o 
   3  12   4       58.95       59.79     18.00 o 
   4  12   4      106.80      141.11     17.16 o 
   5  12   4      128.03      144.79     24.05 o 
 -26   0   5       52.01       59.02     40.61 o 
 -25   0   5       25.32       14.37     28.20 o 
 -24   0   5       22.71       25.15     29.01 o 
 -23   0   5        9.57       10.20     24.79 o 
 -22   0   5      166.87      128.53     27.60 o 
 -21   0   5        6.26        3.52     24.85 o 
 -20   0   5      342.29      302.66     29.17 o 
 -19   0   5      636.17      613.47     32.86 o 
 -18   0   5        1.01       11.93     16.48 o 
 -17   0   5      137.42      154.95     17.52 o 
 -16   0   5     2990.06     2854.32     55.16 o 
 -15   0   5      559.73      484.08     20.38 o 
 -14   0   5        2.67       29.16     12.95 o 
 -13   0   5      585.70      535.98     13.38 o 
 -12   0   5     2745.64     2576.41     20.68 o 
 -11   0   5     1923.57     1910.56     16.20 o 
 -10   0   5       39.84       36.82      5.56 o 
  -9   0   5       16.21        3.67      5.17 o 
  -8   0   5      790.52      801.39     10.89 o 
  -7   0   5      157.17      206.92      6.10 o 
  -6   0   5      993.28     1181.56     14.35 o 
  -5   0   5     1694.79     1709.89     14.00 o 
  -4   0   5      169.71      278.71      8.80 o 
  -3   0   5     6915.21     6996.22     24.26 o 
  -2   0   5     7919.63     8065.44     54.34 o 
  -1   0   5     2814.71     2536.66     14.90 o 
   0   0   5     5409.25     5369.98     40.48 o 
   1   0   5        2.08        7.70      6.81 o 
   2   0   5     2219.42     1941.50     18.09 o 
   3   0   5       30.44       40.87      9.03 o 
   4   0   5       75.42       90.88     10.27 o 
   5   0   5     3072.63     3357.11     27.48 o 
   6   0   5      906.17      924.35     17.55 o 
   7   0   5      186.01      161.05     12.42 o 
   8   0   5      850.71      888.36     19.17 o 
   9   0   5     1233.43     1107.07     24.73 o 
  10   0   5       32.82       25.68     12.98 o 
  11   0   5      800.69      752.91     20.73 o 
  12   0   5     1324.67     1276.97     25.22 o 
  13   0   5      739.86      730.67     21.88 o 
  14   0   5     1369.93     1402.83     25.13 o 
  15   0   5        2.09       22.85     13.31 o 
  16   0   5      345.92      331.99     19.95 o 
  17   0   5      197.97      176.76     23.05 o 
  18   0   5      249.35      236.90     25.83 o 
  19   0   5     1424.55     1313.21     38.79 o 
  20   0   5        3.45        0.00     21.09 o 
  21   0   5       62.89       53.09     23.03 o 
  22   0   5      279.24      237.49     38.97 o 
 -26   1   5       63.19       77.65     26.21 o 
 -25   1   5      407.94      464.55     26.96 o 
 -24   1   5      166.15      158.85     20.58 o 
 -23   1   5       94.21      100.28     18.77 o 
 -22   1   5      212.80      219.05     20.79 o 
 -21   1   5       79.42       50.54     17.63 o 
 -20   1   5      253.96      245.18     17.02 o 
 -19   1   5      208.98      229.42     16.26 o 
 -18   1   5      338.80      323.48     16.73 o 
 -17   1   5      409.55      404.42     16.80 o 
 -16   1   5       42.50       56.92      9.48 o 
 -15   1   5      507.73      447.04     11.72 o 
 -14   1   5      338.50      356.89      8.66 o 
 -13   1   5      928.46      897.38     10.87 o 
 -12   1   5      349.73      367.15      7.51 o 
 -11   1   5      213.35      233.54      5.28 o 
 -10   1   5      214.89      217.46      4.28 o 
  -9   1   5     2512.23     2606.79     10.66 o 
  -8   1   5       14.36        8.66      2.72 o 
  -7   1   5      422.03      468.42      4.51 o 
  -6   1   5      473.11      469.13      4.74 o 
  -5   1   5     6589.81     6846.35     30.82 o 
  -4   1   5      267.14      260.86      4.64 o 
  -3   1   5       53.42       37.59      3.41 o 
  -2   1   5      739.95      758.31      8.18 o 
  -1   1   5     3837.35     3732.50     20.15 o 
   0   1   5     2036.09     2235.70     13.47 o 
   1   1   5     7528.23     8080.71     21.33 o 
   2   1   5     7145.21     7162.88     22.70 o 
   3   1   5      317.50      314.36      7.61 o 
   4   1   5      117.18      106.64      7.15 o 
   5   1   5     4889.27     4928.03     23.18 o 
   6   1   5      872.92      846.20     12.07 o 
   7   1   5     3164.46     3231.14     20.96 o 
   8   1   5     1606.26     1577.25     16.47 o 
   9   1   5      445.02      418.82     11.54 o 
  10   1   5      313.77      328.59     11.39 o 
  11   1   5      692.63      703.50     13.44 o 
  12   1   5     1642.85     1667.74     19.44 o 
  13   1   5     1470.35     1437.53     19.44 o 
  14   1   5      792.70      750.37     15.22 o 
  15   1   5      114.71      119.54     10.89 o 
  16   1   5      325.50      290.82     14.10 o 
  17   1   5       13.83       22.25     11.91 o 
  18   1   5      213.57      234.59     16.43 o 
  19   1   5      345.75      324.35     18.93 o 
  20   1   5       28.15       49.24     16.98 o 
  21   1   5     1076.02     1111.16     27.48 o 
  22   1   5      437.48      430.37     43.59 o 
 -26   2   5       11.21        0.00     37.93 o 
 -25   2   5       76.65       82.16     20.38 o 
 -24   2   5        6.97        6.04     18.87 o 
 -23   2   5       22.62       18.15     18.79 o 
 -22   2   5       67.34       51.35     16.79 o 
 -21   2   5       89.17       80.72     15.51 o 
 -20   2   5       12.39       23.94     14.29 o 
 -19   2   5      348.45      366.65     17.64 o 
 -18   2   5       77.42       66.31     14.28 o 
 -17   2   5     1917.20     1943.99     27.47 o 
 -16   2   5     2879.43     2865.42     27.32 o 
 -15   2   5      601.86      586.92     13.05 o 
 -14   2   5      762.28      723.48     11.05 o 
 -13   2   5      459.99      436.72      9.03 o 
 -12   2   5      564.81      536.75      8.94 o 
 -11   2   5     2327.66     2346.19     17.67 o 
 -10   2   5     2548.92     2658.85     13.87 o 
  -9   2   5     3022.40     3295.14     17.19 o 
  -8   2   5    10838.81    11484.67     32.68 o 
  -7   2   5     5510.56     5677.20     21.81 o 
  -6   2   5      405.46      377.52      7.63 o 
  -5   2   5     3275.70     3237.28     19.93 o 
  -4   2   5     2535.09     2892.25     11.89 o 
  -3   2   5     4868.98     5131.30     16.56 o 
  -2   2   5      107.97      112.32      5.93 o 
  -1   2   5      915.99      997.34     10.63 o 
   0   2   5      834.14      776.89     10.39 o 
   1   2   5      212.41      218.00      5.99 o 
   2   2   5      482.55      476.68      8.64 o 
   3   2   5     1796.74     2072.96     14.03 o 
   4   2   5     7346.95     7505.86     35.76 o 
   5   2   5     1489.22     1657.74     14.04 o 
   6   2   5      734.65      762.09     11.07 o 
   7   2   5      102.79       99.87      7.98 o 
   8   2   5     1326.61     1354.07     15.63 o 
   9   2   5       84.20       88.05      9.10 o 
  10   2   5     2215.30     2249.58     20.36 o 
  11   2   5      569.29      537.03     14.97 o 
  12   2   5        7.48       10.57     10.51 o 
  13   2   5       96.90       98.13     11.13 o 
  14   2   5      499.05      483.19     13.76 o 
  15   2   5        3.71        9.88     10.12 o 
  16   2   5      356.93      333.90     13.51 o 
  17   2   5       91.52       86.35     11.44 o 
  18   2   5       64.84       47.16     12.30 o 
  19   2   5      273.54      303.91     19.63 o 
  20   2   5        4.01        9.66     16.28 o 
  21   2   5      325.14      367.60     24.90 o 
 -25   3   5      150.95      169.37     25.97 o 
 -24   3   5       94.10       99.68     27.02 o 
 -23   3   5       54.88       56.98     17.02 o 
 -22   3   5      121.98      148.20     17.98 o 
 -21   3   5      452.36      444.91     20.25 o 
 -20   3   5      801.42      786.53     20.09 o 
 -19   3   5      932.44      848.99     23.50 o 
 -18   3   5      651.61      643.70     17.72 o 
 -17   3   5      148.76      183.44     13.32 o 
 -16   3   5      118.19      125.16     11.50 o 
 -15   3   5      246.19      202.82     11.90 o 
 -14   3   5      526.54      509.77     13.60 o 
 -13   3   5     1343.50     1199.24     15.98 o 
 -12   3   5      212.99      207.47      8.23 o 
 -11   3   5      352.20      341.20      6.79 o 
 -10   3   5     2336.91     2490.06     17.02 o 
  -9   3   5     1117.89     1119.04     18.63 o 
  -8   3   5     1118.97     1200.19     10.20 o 
  -7   3   5      112.78      146.41      5.75 o 
  -6   3   5      439.58      465.26      6.98 o 
  -5   3   5     2391.60     2306.41     11.32 o 
  -4   3   5      684.80      721.17      7.40 o 
  -3   3   5     2553.44     2558.51     13.56 o 
  -2   3   5     1931.89     1879.13     14.12 o 
  -1   3   5       17.74       11.65      4.71 o 
   0   3   5      987.53     1001.24      9.82 o 
   1   3   5     1614.99     1672.07     14.51 o 
   2   3   5        4.03        8.33      7.16 o 
   3   3   5     3015.53     3366.61     20.24 o 
   4   3   5    10901.10    11501.25     41.74 o 
   5   3   5      683.89      742.37     10.88 o 
   6   3   5      689.34      703.87     11.22 o 
   7   3   5     1030.05     1005.95     12.96 o 
   8   3   5      694.06      751.37     12.21 o 
   9   3   5      345.09      337.13     11.71 o 
  10   3   5     1249.14     1235.25     18.81 o 
  11   3   5      214.17      225.45     11.47 o 
  12   3   5      449.61      463.56     13.65 o 
  13   3   5      131.19      122.89     11.57 o 
  14   3   5      688.93      693.71     15.52 o 
  15   3   5      386.85      383.30     14.87 o 
  16   3   5      152.84      151.58     13.55 o 
  17   3   5       37.37       37.89     11.96 o 
  18   3   5      133.35      134.68     14.08 o 
  19   3   5       85.95       78.80     15.22 o 
  20   3   5      100.50       96.60     23.86 o 
  21   3   5      550.45      578.92     42.05 o 
 -24   4   5      165.88      186.65     24.12 o 
 -23   4   5       53.16       70.54     20.67 o 
 -22   4   5      533.97      491.93     25.94 o 
 -21   4   5      226.86      217.18     18.25 o 
 -20   4   5     1013.09      979.42     24.78 o 
 -19   4   5      190.92      185.63     14.89 o 
 -18   4   5      753.94      727.87     20.41 o 
 -17   4   5      397.21      373.29     14.88 o 
 -16   4   5       41.68       44.13     11.16 o 
 -15   4   5      122.06      116.77     11.64 o 
 -14   4   5     1016.00      981.83     17.59 o 
 -13   4   5     1257.59     1138.37     17.80 o 
 -12   4   5       12.11        9.57      8.61 o 
 -11   4   5      757.72      855.12     11.78 o 
 -10   4   5     1574.53     1530.58     15.57 o 
  -9   4   5     4682.63     4662.64     19.91 o 
  -8   4   5      482.60      421.23      9.60 o 
  -7   4   5     3959.79     3957.82     34.03 o 
  -6   4   5      782.64      875.96      7.54 o 
  -5   4   5      740.52      788.71      7.72 o 
  -4   4   5      384.00      347.15      6.73 o 
  -3   4   5     4795.65     5056.52     19.18 o 
  -2   4   5     2978.12     3071.77     15.71 o 
  -1   4   5      386.74      410.00      7.59 o 
   0   4   5     1541.29     1425.96     11.57 o 
   1   4   5      409.38      381.45      8.39 o 
   2   4   5      995.86     1054.78     13.14 o 
   3   4   5     1241.78     1352.12     14.74 o 
   4   4   5     2883.62     2991.97     20.62 o 
   5   4   5     1660.30     1637.08     16.55 o 
   6   4   5     1906.15     1799.53     20.00 o 
   7   4   5      625.72      644.01     14.69 o 
   8   4   5      526.79      524.86     13.04 o 
   9   4   5     1684.41     1639.19     19.18 o 
  10   4   5       52.76       54.31     10.44 o 
  11   4   5     1188.35     1142.19     17.93 o 
  12   4   5     1165.63     1111.68     19.91 o 
  13   4   5       13.12        7.74     12.19 o 
  14   4   5      840.82      772.23     17.65 o 
  15   4   5      133.44      112.79     12.91 o 
  16   4   5      121.13      122.50     13.39 o 
  17   4   5       30.24       16.42     13.31 o 
  18   4   5      318.65      337.36     17.69 o 
  19   4   5      448.42      534.93     22.17 o 
  20   4   5       82.10       86.22     30.10 o 
 -24   5   5       16.35       24.03     31.90 o 
 -23   5   5      494.23      516.39     27.12 o 
 -22   5   5      272.71      277.18     21.07 o 
 -21   5   5      239.64      256.96     18.41 o 
 -20   5   5      605.04      602.74     25.03 o 
 -19   5   5      425.67      442.67     22.84 o 
 -18   5   5      793.48      796.17     21.56 o 
 -17   5   5      214.42      190.91     15.32 o 
 -16   5   5      617.60      589.70     19.05 o 
 -15   5   5      815.89      847.33     18.03 o 
 -14   5   5     1953.08     1843.20     23.08 o 
 -13   5   5      289.19      322.84     13.33 o 
 -12   5   5      465.59      429.20     14.10 o 
 -11   5   5       47.63       29.21     10.35 o 
 -10   5   5      101.07      105.64     10.40 o 
  -9   5   5     1299.24     1333.72     12.73 o 
  -8   5   5      362.20      341.80      8.39 o 
  -7   5   5      450.01      451.70      8.12 o 
  -6   5   5      835.43      783.96      8.84 o 
  -5   5   5     2943.84     2974.63     15.52 o 
  -4   5   5     1488.22     1572.85     12.01 o 
  -3   5   5     2296.95     2354.69     18.36 o 
  -2   5   5       26.91       27.96      6.01 o 
  -1   5   5      450.33      414.59      8.04 o 
   0   5   5     2955.58     3128.97     20.03 o 
   1   5   5      196.39      205.62      7.08 o 
   2   5   5      977.43      984.67     13.21 o 
   3   5   5     1040.38     1020.44     14.20 o 
   4   5   5      946.09      959.29     14.08 o 
   5   5   5     1375.26     1421.14     16.44 o 
   6   5   5      557.90      528.30     14.27 o 
   7   5   5      776.32      778.75     16.50 o 
   8   5   5      523.19      465.44     14.70 o 
   9   5   5      833.07      789.30     17.67 o 
  10   5   5      733.21      709.03     15.88 o 
  11   5   5      525.73      506.29     14.65 o 
  12   5   5     1190.41     1109.65     18.67 o 
  13   5   5      454.70      414.31     16.47 o 
  14   5   5     2172.34     2026.00     27.17 o 
  15   5   5       78.70       93.76     14.13 o 
  16   5   5       51.31       54.34     13.57 o 
  17   5   5       76.00       71.96     15.35 o 
  18   5   5       45.66       50.76     16.65 o 
  19   5   5      207.80      178.55     22.90 o 
  20   5   5      518.60      521.94     31.85 o 
 -23   6   5       36.92       41.88     21.09 o 
 -22   6   5      234.85      265.99     21.91 o 
 -21   6   5      486.28      458.66     25.55 o 
 -20   6   5      111.82      135.49     19.27 o 
 -19   6   5      473.67      449.48     20.45 o 
 -18   6   5       36.54       19.50     14.93 o 
 -17   6   5     1240.23     1239.49     25.69 o 
 -16   6   5      110.65      110.11     14.92 o 
 -15   6   5     1722.14     1747.23     27.84 o 
 -14   6   5      364.05      321.29     16.65 o 
 -13   6   5      406.48      380.80     16.62 o 
 -12   6   5      157.95      161.62     12.36 o 
 -11   6   5       40.21       44.26     10.71 o 
 -10   6   5      597.99      593.71     14.10 o 
  -9   6   5      239.22      220.20     10.81 o 
  -8   6   5      729.09      737.04     11.27 o 
  -7   6   5      614.10      596.74     10.49 o 
  -6   6   5      616.22      607.60      9.74 o 
  -5   6   5       77.61       86.14      6.24 o 
  -4   6   5     2444.54     2458.27     15.67 o 
  -3   6   5      851.44      784.67     10.17 o 
  -2   6   5      490.71      469.08     10.67 o 
  -1   6   5      192.05      176.47      8.99 o 
   0   6   5      273.27      255.51      9.66 o 
   1   6   5      837.46      834.84     13.12 o 
   2   6   5      281.88      299.40     10.30 o 
   3   6   5      984.94     1057.63     14.83 o 
   4   6   5      573.14      515.51     15.69 o 
   5   6   5     1833.39     1723.02     23.09 o 
   6   6   5       48.82       61.63     11.82 o 
   7   6   5      958.17      870.11     18.11 o 
   8   6   5       70.34       64.58     12.08 o 
   9   6   5     1066.04     1117.92     19.94 o 
  10   6   5      216.94      259.20     14.21 o 
  11   6   5     1011.76      949.96     19.43 o 
  12   6   5       39.19       45.55     14.55 o 
  13   6   5      356.28      309.80     15.81 o 
  14   6   5       69.72       79.94     14.33 o 
  15   6   5      342.37      338.16     17.33 o 
  16   6   5      134.68      117.68     16.52 o 
  17   6   5       37.32       46.19     15.69 o 
  18   6   5      382.31      434.24     23.73 o 
  19   6   5      105.69       83.03     28.46 o 
 -22   7   5      242.86      285.39     25.70 o 
 -21   7   5      209.31      231.58     22.45 o 
 -20   7   5      159.73      166.49     18.70 o 
 -19   7   5       45.59       43.31     16.21 o 
 -18   7   5      119.40       97.63     16.97 o 
 -17   7   5      178.68      194.44     17.77 o 
 -16   7   5      246.67      247.90     17.79 o 
 -15   7   5       49.05       64.15     14.78 o 
 -14   7   5      998.93      937.07     23.16 o 
 -13   7   5       10.76       17.98     13.44 o 
 -12   7   5     1387.94     1375.37     24.80 o 
 -11   7   5      291.91      260.45     14.03 o 
 -10   7   5      975.53      923.93     18.92 o 
  -9   7   5      244.53      235.17     13.31 o 
  -8   7   5      463.58      477.37     15.22 o 
  -7   7   5      199.55      219.08     12.97 o 
  -6   7   5     1686.01     1529.95     18.60 o 
  -5   7   5     1062.18     1107.06     16.69 o 
  -4   7   5      166.00      161.28     10.29 o 
  -3   7   5     1139.56     1099.99     14.86 o 
  -2   7   5      106.87      116.77      9.24 o 
  -1   7   5      983.62      910.64     14.50 o 
   0   7   5      668.55      679.65     12.47 o 
   1   7   5     1470.15     1373.56     16.89 o 
   2   7   5      781.47      809.87     15.93 o 
   3   7   5     3037.19     3012.58     26.32 o 
   4   7   5     1275.24     1238.44     21.41 o 
   5   7   5      654.04      654.11     18.19 o 
   6   7   5      136.70      145.87     13.64 o 
   7   7   5      319.96      341.52     15.95 o 
   8   7   5      389.53      341.61     16.24 o 
   9   7   5      327.92      323.97     15.42 o 
  10   7   5       35.25       45.00     12.81 o 
  11   7   5       48.07       51.10     14.30 o 
  12   7   5      240.09      233.15     15.76 o 
  13   7   5      166.46      176.24     15.95 o 
  14   7   5       29.31       22.16     13.96 o 
  15   7   5      155.25      147.66     17.57 o 
  16   7   5      217.89      242.46     19.38 o 
  17   7   5      170.51      174.36     20.95 o 
 -21   8   5      146.52      147.48     34.07 o 
 -20   8   5        9.42        9.55     18.37 o 
 -19   8   5      140.80      147.02     18.71 o 
 -18   8   5      237.96      285.62     20.79 o 
 -17   8   5       25.33       26.16     16.62 o 
 -16   8   5      482.95      452.85     20.57 o 
 -15   8   5      277.93      264.56     16.97 o 
 -14   8   5      109.41      101.13     16.00 o 
 -13   8   5       22.12       11.65     14.60 o 
 -12   8   5       91.92       78.87     17.85 o 
 -11   8   5      596.02      577.64     19.96 o 
 -10   8   5     1228.78     1185.78     24.58 o 
  -9   8   5      137.28      134.09     15.84 o 
  -8   8   5       26.75       38.50     13.92 o 
  -7   8   5     1192.13     1110.13     23.10 o 
  -6   8   5       39.59       39.02     11.89 o 
  -5   8   5     2297.91     2162.88     25.82 o 
  -4   8   5      442.59      420.99     13.86 o 
  -3   8   5      701.53      636.18     14.80 o 
  -2   8   5     1469.92     1360.20     19.19 o 
  -1   8   5      637.25      569.46     13.49 o 
   0   8   5      210.30      225.19     10.34 o 
   1   8   5      439.02      448.00     13.00 o 
   2   8   5      356.08      354.71     12.54 o 
   3   8   5      558.63      549.62     14.21 o 
   4   8   5     1096.76     1050.67     21.25 o 
   5   8   5      290.53      279.25     15.69 o 
   6   8   5      686.58      686.23     19.16 o 
   7   8   5      281.59      293.46     16.07 o 
   8   8   5       39.28       36.70     13.54 o 
   9   8   5      267.89      241.20     16.68 o 
  10   8   5      252.47      259.06     17.49 o 
  11   8   5       13.74        7.88     14.59 o 
  12   8   5       74.98       61.51     15.07 o 
  13   8   5       72.44       82.25     15.98 o 
  14   8   5      137.23      137.40     17.26 o 
  15   8   5       63.01       47.06     17.50 o 
 -19   9   5       83.01       84.07     29.97 o 
 -18   9   5      168.53      210.30     22.39 o 
 -17   9   5        3.35        0.00     17.59 o 
 -16   9   5       70.28       97.55     21.66 o 
 -15   9   5       53.14       65.06     19.21 o 
 -14   9   5       95.89       80.17     20.51 o 
 -13   9   5      159.34      170.68     19.18 o 
 -12   9   5        0.15        7.64     18.34 o 
 -11   9   5      184.14      175.16     18.19 o 
 -10   9   5      112.13      114.61     16.36 o 
  -9   9   5      167.35      160.76     16.72 o 
  -8   9   5     1165.64     1104.51     24.98 o 
  -7   9   5      457.97      423.64     18.64 o 
  -6   9   5      105.98       90.22     15.68 o 
  -5   9   5      467.75      415.55     16.28 o 
  -4   9   5        4.18        5.68     12.20 o 
  -3   9   5       54.37       52.11     11.41 o 
  -2   9   5      202.49      183.97     13.45 o 
  -1   9   5       49.46       52.78     12.73 o 
   0   9   5      569.37      507.30     17.25 o 
   1   9   5      180.55      198.40     13.15 o 
   2   9   5      603.46      588.95     16.77 o 
   3   9   5       54.04       66.76     12.13 o 
   4   9   5      423.75      447.41     15.88 o 
   5   9   5      101.28       95.57     13.12 o 
   6   9   5        1.37        4.45     12.72 o 
   7   9   5       24.08       28.49     12.88 o 
   8   9   5       58.14       55.78     13.69 o 
   9   9   5      169.14      134.37     16.24 o 
  10   9   5      102.14       95.53     15.26 o 
  11   9   5       86.77       92.86     16.38 o 
  12   9   5       43.08       37.29     18.26 o 
  13   9   5       57.06       69.58     18.43 o 
  14   9   5      152.38      131.51     41.88 o 
 -17  10   5       95.32      149.93     49.11 o 
 -16  10   5       25.18        6.95     28.38 o 
 -15  10   5       40.40       40.13     21.12 o 
 -14  10   5      225.32      248.88     22.17 o 
 -13  10   5      244.63      255.86     23.96 o 
 -12  10   5       80.54       86.30     18.64 o 
 -11  10   5       76.47       81.86     15.88 o 
 -10  10   5      145.35      168.08     18.20 o 
  -9  10   5       86.29       81.39     15.61 o 
  -8  10   5       36.20       35.74     16.09 o 
  -7  10   5      295.15      298.98     22.86 o 
  -6  10   5      318.07      330.34     23.00 o 
  -5  10   5      104.03      102.80     20.27 o 
  -4  10   5      243.85      259.63     17.33 o 
  -3  10   5      785.09      783.65     23.24 o 
  -2  10   5       14.49       11.34     16.49 o 
  -1  10   5      190.01      153.68     14.94 o 
   0  10   5      352.76      350.57     16.65 o 
   1  10   5       66.65       74.59     14.38 o 
   2  10   5      116.19       90.07     14.17 o 
   3  10   5       63.81       67.12     12.78 o 
   4  10   5      291.86      284.79     15.90 o 
   5  10   5      262.21      253.41     16.15 o 
   6  10   5       74.51       68.85     13.98 o 
   7  10   5      156.76      192.44     17.26 o 
   8  10   5       20.48       16.65     14.61 o 
   9  10   5        1.74        0.00     15.34 o 
  10  10   5      300.33      300.60     22.73 o 
  11  10   5       65.97       95.00     32.17 o 
 -12  11   5        6.31        0.00     38.31 o 
 -11  11   5       54.26       65.84     22.55 o 
 -10  11   5      136.30      155.32     23.03 o 
  -9  11   5       58.32       62.70     20.46 o 
  -8  11   5      217.62      218.04     22.76 o 
  -7  11   5       79.34       89.77     21.24 o 
  -6  11   5      214.37      242.37     22.43 o 
  -5  11   5      202.86      234.40     21.71 o 
  -4  11   5      520.55      613.51     26.71 o 
  -3  11   5       29.24       21.58     18.83 o 
  -2  11   5       98.25       59.92     17.57 o 
  -1  11   5      506.15      529.00     22.37 o 
   0  11   5       73.30       93.92     18.43 o 
   1  11   5       41.65       26.72     14.28 o 
   2  11   5       40.96       55.27     15.09 o 
   3  11   5      113.86      139.03     16.99 o 
   4  11   5      132.23      141.19     16.81 o 
   5  11   5      172.02      200.42     17.42 o 
   6  11   5      234.60      244.59     18.17 o 
   7  11   5       46.94       36.28     19.06 o 
   8  11   5      353.99      388.09     29.82 o 
   9  11   5      307.58      262.56     54.15 o 
  -6  12   5       14.71        0.00     41.82 o 
  -5  12   5      129.88      174.62     26.85 o 
  -4  12   5      114.80      119.59     26.43 o 
  -3  12   5      168.98      204.73     23.11 o 
  -2  12   5       60.30       70.10     21.61 o 
  -1  12   5       20.12        1.40     19.53 o 
   0  12   5      131.68      127.16     20.67 o 
   1  12   5      321.35      379.14     24.54 o 
   2  12   5       28.25       23.52     21.68 o 
   3  12   5       43.50       53.39     19.44 o 
   4  12   5      116.44      106.99     24.13 o 
 -26   0   6        2.64        5.54     31.41 o 
 -25   0   6      410.80      404.56     43.07 o 
 -24   0   6      242.76      268.73     30.57 o 
 -23   0   6      109.41       92.69     28.95 o 
 -22   0   6      103.73       84.24     27.94 o 
 -21   0   6      307.76      299.65     29.34 o 
 -20   0   6      326.78      314.09     30.16 o 
 -19   0   6     3853.71     3779.51     61.96 o 
 -18   0   6      942.66      926.64     26.16 o 
 -17   0   6       23.25       21.62     12.44 o 
 -16   0   6      508.81      518.79     16.97 o 
 -15   0   6     2561.69     2541.65     23.27 o 
 -14   0   6      429.65      428.72     11.84 o 
 -13   0   6      433.12      406.48     10.41 o 
 -12   0   6      276.02      294.68      7.90 o 
 -11   0   6     2989.82     3074.96     17.49 o 
 -10   0   6     5443.75     5538.90     25.83 o 
  -9   0   6      395.56      385.27      7.61 o 
  -8   0   6       12.17        6.13      5.33 o 
  -7   0   6        3.74       11.47      6.68 o 
  -6   0   6      808.37      827.33     11.76 o 
  -5   0   6     1275.96     1476.35     15.96 o 
  -4   0   6      917.19     1075.62     12.34 o 
  -3   0   6     3982.12     4071.57     19.93 o 
  -2   0   6     4782.27     4940.51     21.78 o 
  -1   0   6     1197.89     1233.67     12.28 o 
   0   0   6    20623.87    21579.54     57.36 o 
   1   0   6       14.18       16.73      7.98 o 
   2   0   6     4248.03     4388.67     29.98 o 
   3   0   6      537.57      686.15     14.26 o 
   4   0   6     1878.19     1962.46     29.79 o 
   5   0   6        0.00        2.28     10.53 o 
   6   0   6      695.54      812.28     17.74 o 
   7   0   6      956.80      924.83     19.54 o 
   8   0   6       18.46        6.73     12.66 o 
   9   0   6       59.91       47.26     13.91 o 
  10   0   6     2213.84     2100.54     33.57 o 
  11   0   6    11163.26    11321.57     80.90 o 
  12   0   6        4.61       12.85     15.18 o 
  13   0   6     1217.30     1021.62     25.09 o 
  14   0   6      754.67      734.68     28.62 o 
  15   0   6       13.16        5.49     13.91 o 
  16   0   6      781.89      767.77     25.11 o 
  17   0   6      163.60      164.77     22.75 o 
  18   0   6      690.49      705.37     32.30 o 
  19   0   6        0.10        1.14     22.41 o 
  20   0   6      691.32      701.63     32.38 o 
  21   0   6      213.50      214.45     33.33 o 
 -26   1   6       40.34       44.64     22.72 o 
 -25   1   6      175.90      204.43     22.99 o 
 -24   1   6      115.67       98.97     19.97 o 
 -23   1   6      114.55      127.73     19.62 o 
 -22   1   6       74.26       48.48     18.19 o 
 -21   1   6       96.58       88.91     18.88 o 
 -20   1   6      140.60      140.15     18.98 o 
 -19   1   6     1326.28     1210.21     24.19 o 
 -18   1   6       69.57       57.49     13.82 o 
 -17   1   6     2083.98     1906.54     23.04 o 
 -16   1   6     1239.81     1244.92     16.82 o 
 -15   1   6     1358.60     1359.17     16.72 o 
 -14   1   6      799.37      816.22     10.83 o 
 -13   1   6      663.01      615.59      8.45 o 
 -12   1   6     1709.00     1784.03     11.01 o 
 -11   1   6     1096.08     1101.82      8.90 o 
 -10   1   6     3831.70     3783.63     15.04 o 
  -9   1   6      546.39      567.92      5.59 o 
  -8   1   6      402.83      376.08      4.86 o 
  -7   1   6     2110.19     2060.68      9.54 o 
  -6   1   6     4149.93     4044.23     16.16 o 
  -5   1   6     1268.85     1227.14      8.26 o 
  -4   1   6     4612.26     4887.73     15.39 o 
  -3   1   6     8831.32     9157.59     31.75 o 
  -2   1   6     1025.68     1055.95     10.14 o 
  -1   1   6     7335.79     7921.35     29.19 o 
   0   1   6     6827.56     6853.08     55.56 o 
   1   1   6     2966.33     2796.41     14.20 o 
   2   1   6      356.60      268.19      7.34 o 
   3   1   6     7735.59     8039.91     26.72 o 
   4   1   6      958.35      935.33     11.32 o 
   5   1   6       32.47       41.49      7.59 o 
   6   1   6      474.83      476.94     10.77 o 
   7   1   6      193.81      171.70      9.79 o 
   8   1   6      747.21      701.10     13.16 o 
   9   1   6      295.62      293.39     11.54 o 
  10   1   6       27.12       20.97      9.66 o 
  11   1   6      333.80      327.45     12.73 o 
  12   1   6       38.87       29.69     11.09 o 
  13   1   6       19.14       21.53     12.22 o 
  14   1   6      498.86      486.44     14.75 o 
  15   1   6       14.78       14.39     10.59 o 
  16   1   6      597.24      599.11     17.25 o 
  17   1   6       63.33       73.48     12.41 o 
  18   1   6      218.79      244.64     16.26 o 
  19   1   6       45.68       38.44     15.58 o 
  20   1   6      109.89      125.22     19.71 o 
  21   1   6       56.38        0.10     43.12 o 
 -26   2   6       12.70        0.00     37.94 o 
 -25   2   6       47.72       50.18     20.57 o 
 -24   2   6      174.81      190.77     21.81 o 
 -23   2   6      116.66      117.47     20.23 o 
 -22   2   6      146.76      173.62     20.24 o 
 -21   2   6       88.67       84.58     19.30 o 
 -20   2   6      584.85      570.15     20.24 o 
 -19   2   6      370.33      358.65     17.74 o 
 -18   2   6      120.09      114.56     12.45 o 
 -17   2   6     2521.03     2523.43     26.55 o 
 -16   2   6     1431.28     1469.62     20.76 o 
 -15   2   6      666.41      641.50     12.59 o 
 -14   2   6       18.23       23.08      7.59 o 
 -13   2   6      179.90      210.00      8.53 o 
 -12   2   6        4.92        7.85      5.00 o 
 -11   2   6     3600.57     3330.66     48.68 o 
 -10   2   6     1717.09     1762.69     24.52 o 
  -9   2   6     1219.20     1416.58     12.44 o 
  -8   2   6     1001.92     1186.89     10.91 o 
  -7   2   6      138.23      149.60      7.16 o 
  -6   2   6     3966.06     4243.47     18.43 o 
  -5   2   6      631.99      664.13      7.10 o 
  -4   2   6     4644.65     4645.82     15.18 o 
  -3   2   6     1018.43     1041.22     10.29 o 
  -2   2   6     5978.70     5944.09     21.07 o 
  -1   2   6     1078.52      969.88     11.06 o 
   0   2   6      774.23      818.62     10.97 o 
   1   2   6      451.11      449.81      7.29 o 
   2   2   6     2449.87     2801.66     15.75 o 
   3   2   6     2846.05     2772.70     16.61 o 
   4   2   6        2.25       20.46      6.67 o 
   5   2   6      216.73      194.35      8.13 o 
   6   2   6       42.52       48.34      8.15 o 
   7   2   6     1288.09     1274.50     15.45 o 
   8   2   6      322.84      313.77     11.13 o 
   9   2   6      145.75      156.54     10.23 o 
  10   2   6     1142.43     1116.38     16.45 o 
  11   2   6      105.58      104.85     12.52 o 
  12   2   6     1412.61     1337.62     20.92 o 
  13   2   6      165.04      179.26     12.26 o 
  14   2   6      708.21      665.90     16.16 o 
  15   2   6      695.09      642.38     15.76 o 
  16   2   6        2.37        0.00     10.57 o 
  17   2   6       10.58       20.42     12.01 o 
  18   2   6       10.48       13.29     14.78 o 
  19   2   6      140.16      154.79     18.54 o 
  20   2   6       89.19       98.98     19.73 o 
 -25   3   6      200.89      237.24     27.17 o 
 -24   3   6      166.71      192.94     21.41 o 
 -23   3   6       77.32       73.77     17.82 o 
 -22   3   6      395.70      416.53     19.90 o 
 -21   3   6      317.30      305.95     18.57 o 
 -20   3   6      142.10      142.70     15.68 o 
 -19   3   6     1046.57     1038.64     21.11 o 
 -18   3   6      468.99      456.18     15.96 o 
 -17   3   6       36.08       52.46     12.90 o 
 -16   3   6     1358.34     1339.82     19.91 o 
 -15   3   6     1168.49     1144.68     20.83 o 
 -14   3   6      264.47      270.64     11.27 o 
 -13   3   6       46.00       37.35      7.53 o 
 -12   3   6       98.40       93.61      7.69 o 
 -11   3   6       49.80       50.02      7.36 o 
 -10   3   6     1057.06      968.01     23.19 o 
  -9   3   6      757.52      802.88      9.20 o 
  -8   3   6       96.88       95.27      5.68 o 
  -7   3   6      610.98      589.27      8.66 o 
  -6   3   6     6341.52     6551.33     21.89 o 
  -5   3   6      157.57      148.59      5.09 o 
  -4   3   6     2234.21     2219.35     11.76 o 
  -3   3   6     2382.14     2530.45     17.89 o 
  -2   3   6     7225.17     7397.24     30.26 o 
  -1   3   6     3405.25     3303.65     17.71 o 
   0   3   6      364.08      331.08      9.35 o 
   1   3   6      549.14      488.52     10.37 o 
   2   3   6     1229.60     1332.99     12.24 o 
   3   3   6     3129.20     3139.18     18.32 o 
   4   3   6      121.97      158.64      7.89 o 
   5   3   6      390.04      418.27     10.07 o 
   6   3   6     1282.58     1328.87     14.58 o 
   7   3   6     1847.24     1928.18     17.42 o 
   8   3   6       59.82       74.58      8.89 o 
   9   3   6       33.66       28.28     10.99 o 
  10   3   6      745.61      733.94     16.67 o 
  11   3   6      156.27      142.31     12.86 o 
  12   3   6      558.87      557.35     14.84 o 
  13   3   6      231.95      210.70     12.63 o 
  14   3   6       51.98       72.02     14.90 o 
  15   3   6       27.46       24.35     13.02 o 
  16   3   6       62.11       54.88     14.05 o 
  17   3   6       78.22       61.76     13.18 o 
  18   3   6       30.75       31.97     13.76 o 
  19   3   6      135.28      142.59     17.44 o 
  20   3   6       19.36       18.78     25.29 o 
 -25   4   6        5.94       41.69     51.76 o 
 -24   4   6      111.60      127.70     25.01 o 
 -23   4   6       72.83       68.12     22.18 o 
 -22   4   6       71.38      104.86     19.69 o 
 -21   4   6      324.23      329.33     21.03 o 
 -20   4   6       63.72       62.35     13.54 o 
 -19   4   6      329.12      325.63     17.27 o 
 -18   4   6      911.98      858.81     20.96 o 
 -17   4   6        3.50        9.58     10.96 o 
 -16   4   6     2287.38     2279.43     25.62 o 
 -15   4   6      919.28      841.96     17.19 o 
 -14   4   6      667.55      673.05     14.57 o 
 -13   4   6      379.07      379.16     12.18 o 
 -12   4   6      212.17      200.42     10.41 o 
 -11   4   6      503.51      465.43     11.15 o 
 -10   4   6      314.39      268.96      9.53 o 
  -9   4   6      188.01      205.03      7.09 o 
  -8   4   6      327.92      299.45      7.71 o 
  -7   4   6      878.52      903.74     10.36 o 
  -6   4   6      386.18      355.72      5.92 o 
  -5   4   6      975.99      997.11      9.16 o 
  -4   4   6     2260.43     2360.90     13.11 o 
  -3   4   6      688.56      730.43      9.15 o 
  -2   4   6     2108.40     2138.10     15.13 o 
  -1   4   6     1810.27     1751.62     12.86 o 
   0   4   6     2413.73     2434.31     15.12 o 
   1   4   6      351.60      349.95     10.01 o 
   2   4   6      118.11      109.29      8.76 o 
   3   4   6     1339.13     1315.25     15.55 o 
   4   4   6     1331.55     1448.76     16.38 o 
   5   4   6      573.43      608.66     12.57 o 
   6   4   6     2170.07     2134.46     18.06 o 
   7   4   6      653.12      658.53     13.95 o 
   8   4   6      475.40      533.81     13.53 o 
   9   4   6      256.33      237.21     12.08 o 
  10   4   6     1187.43     1182.77     20.15 o 
  11   4   6      403.64      383.72     16.95 o 
  12   4   6      488.77      427.43     17.59 o 
  13   4   6      577.38      532.19     19.20 o 
  14   4   6      534.92      539.93     19.71 o 
  15   4   6      119.06      147.13     15.11 o 
  16   4   6       97.27       71.27     14.66 o 
  17   4   6      183.29      191.55     16.60 o 
  18   4   6       51.35       33.38     15.56 o 
  19   4   6       57.62       47.70     17.48 o 
 -24   5   6        7.14       15.39     30.58 o 
 -23   5   6      222.54      262.43     24.36 o 
 -22   5   6      454.03      421.44     20.99 o 
 -21   5   6      519.18      537.89     21.92 o 
 -20   5   6       28.32       43.58     18.14 o 
 -19   5   6      114.44      120.10     18.45 o 
 -18   5   6      539.22      526.23     19.35 o 
 -17   5   6      191.40      190.45     15.70 o 
 -16   5   6       23.10       20.50     11.37 o 
 -15   5   6      503.22      504.00     15.43 o 
 -14   5   6     1378.45     1313.49     20.75 o 
 -13   5   6      807.75      756.63     16.59 o 
 -12   5   6      901.22      887.69     17.08 o 
 -11   5   6      619.90      623.49     14.95 o 
 -10   5   6       11.15       14.40      7.84 o 
  -9   5   6      280.21      275.83      9.74 o 
  -8   5   6     1729.87     1674.73     14.59 o 
  -7   5   6     2587.92     2716.04     17.75 o 
  -6   5   6      497.33      477.38      8.85 o 
  -5   5   6      670.25      705.14      8.55 o 
  -4   5   6     1092.25     1218.78     11.11 o 
  -3   5   6       94.30       88.74      6.47 o 
  -2   5   6      912.07      891.55     10.73 o 
  -1   5   6      152.44      127.02      6.78 o 
   0   5   6     1260.85     1279.85     12.33 o 
   1   5   6      145.38      138.78      7.13 o 
   2   5   6       87.81       81.49      9.60 o 
   3   5   6      327.74      371.78     11.32 o 
   4   5   6      126.55      125.85      9.99 o 
   5   5   6       10.33       22.54     10.89 o 
   6   5   6      308.76      331.11     13.74 o 
   7   5   6     1032.76     1040.11     18.53 o 
   8   5   6      299.25      292.19     14.07 o 
   9   5   6        5.03        8.57     11.39 o 
  10   5   6       36.97       29.15     12.22 o 
  11   5   6      285.96      292.31     14.78 o 
  12   5   6      311.77      299.02     15.15 o 
  13   5   6       11.86       19.45     14.28 o 
  14   5   6      163.41      130.31     14.68 o 
  15   5   6       45.25       54.25     14.76 o 
  16   5   6      135.85      159.77     15.78 o 
  17   5   6        2.05        7.62     14.60 o 
  18   5   6      237.69      267.07     18.87 o 
  19   5   6      375.38      309.81     26.36 o 
 -23   6   6      535.44      640.50     28.54 o 
 -22   6   6      713.98      744.81     28.29 o 
 -21   6   6       67.50       86.31     18.70 o 
 -20   6   6        5.24        3.61     18.01 o 
 -19   6   6       99.41       93.08     16.58 o 
 -18   6   6      229.22      234.78     17.54 o 
 -17   6   6      299.07      309.45     17.33 o 
 -16   6   6       75.32       55.45     14.17 o 
 -15   6   6      738.85      666.54     20.14 o 
 -14   6   6      567.51      551.93     18.86 o 
 -13   6   6       80.32       75.67     11.54 o 
 -12   6   6      246.97      251.24     13.15 o 
 -11   6   6      181.29      173.30     11.71 o 
 -10   6   6       84.76       75.82      9.99 o 
  -9   6   6      150.61      148.26     10.70 o 
  -8   6   6     2027.98     2048.50     16.89 o 
  -7   6   6      306.89      317.80      9.26 o 
  -6   6   6      645.37      585.25     10.77 o 
  -5   6   6     1242.03     1152.30     12.77 o 
  -4   6   6       67.66       69.94      7.16 o 
  -3   6   6      280.08      300.25      9.14 o 
  -2   6   6     1095.05     1047.62     14.07 o 
  -1   6   6     3204.44     3178.71     22.42 o 
   0   6   6     1042.59     1072.44     14.45 o 
   1   6   6     1256.04     1247.18     15.46 o 
   2   6   6      712.82      691.37     13.04 o 
   3   6   6      193.34      193.06     11.57 o 
   4   6   6      236.65      246.31     14.31 o 
   5   6   6       32.12       37.13     11.83 o 
   6   6   6      587.32      584.50     16.44 o 
   7   6   6      116.07      126.54     12.84 o 
   8   6   6      271.02      248.14     14.22 o 
   9   6   6      407.45      401.86     15.32 o 
  10   6   6      835.30      865.10     19.59 o 
  11   6   6      872.94      846.00     19.53 o 
  12   6   6      465.16      498.10     19.75 o 
  13   6   6      340.90      351.02     18.55 o 
  14   6   6      340.40      387.55     17.92 o 
  15   6   6       41.44       43.32     14.71 o 
  16   6   6      238.22      263.15     18.09 o 
  17   6   6      100.81      106.64     16.87 o 
  18   6   6      257.22      265.05     35.30 o 
 -22   7   6      204.58      227.60     24.69 o 
 -21   7   6        8.61       10.78     19.88 o 
 -20   7   6      459.27      509.60     25.56 o 
 -19   7   6       39.36       44.75     15.60 o 
 -18   7   6      331.27      360.42     19.90 o 
 -17   7   6        6.70        1.05     15.37 o 
 -16   7   6      185.16      176.91     16.18 o 
 -15   7   6      509.51      535.36     20.00 o 
 -14   7   6      326.79      310.52     17.01 o 
 -13   7   6      515.42      455.70     17.84 o 
 -12   7   6      277.14      278.59     16.15 o 
 -11   7   6      221.91      209.71     13.51 o 
 -10   7   6       70.29       73.07     12.15 o 
  -9   7   6      545.28      529.94     15.67 o 
  -8   7   6      220.40      205.15     15.31 o 
  -7   7   6     2780.39     2590.55     26.05 o 
  -6   7   6      294.66      279.59     12.02 o 
  -5   7   6      664.22      622.90     14.98 o 
  -4   7   6      646.95      672.30     13.94 o 
  -3   7   6      146.71      159.15      9.63 o 
  -2   7   6      498.71      508.05     11.38 o 
  -1   7   6      150.34      161.14      9.35 o 
   0   7   6      364.42      339.82     12.77 o 
   1   7   6      285.23      271.38     12.46 o 
   2   7   6     1022.86      940.51     19.36 o 
   3   7   6      175.11      176.92     13.98 o 
   4   7   6     1123.24     1105.92     20.97 o 
   5   7   6      111.13      104.51     13.97 o 
   6   7   6       27.42       23.86     12.80 o 
   7   7   6       95.16       93.30     13.83 o 
   8   7   6       38.55       34.08     12.04 o 
   9   7   6      366.41      369.84     16.26 o 
  10   7   6     1459.64     1471.29     24.00 o 
  11   7   6       97.60      105.20     16.31 o 
  12   7   6       41.77       39.28     14.38 o 
  13   7   6      201.55      207.84     16.23 o 
  14   7   6       47.78       55.53     14.26 o 
  15   7   6       40.24       39.34     15.04 o 
  16   7   6       17.08       19.17     18.73 o 
 -21   8   6       91.52       89.28     26.53 o 
 -20   8   6       39.58       42.02     16.76 o 
 -19   8   6       80.14       83.77     17.71 o 
 -18   8   6      747.41      804.46     24.70 o 
 -17   8   6      122.23      139.66     17.70 o 
 -16   8   6      115.75       96.18     16.29 o 
 -15   8   6       27.48       29.22     15.00 o 
 -14   8   6      971.06      904.47     23.59 o 
 -13   8   6       16.07       13.60     18.16 o 
 -12   8   6       10.65        7.08     15.44 o 
 -11   8   6      148.95      150.33     16.55 o 
 -10   8   6      678.65      649.55     20.63 o 
  -9   8   6       98.12       92.95     14.72 o 
  -8   8   6      252.25      245.60     15.63 o 
  -7   8   6      229.18      213.01     15.58 o 
  -6   8   6      407.59      436.11     15.39 o 
  -5   8   6      267.09      276.33     12.57 o 
  -4   8   6     1690.30     1725.33     40.60 o 
  -3   8   6      314.47      331.79     16.33 o 
  -2   8   6      837.83      788.57     16.44 o 
  -1   8   6      315.15      294.91     13.27 o 
   0   8   6      328.68      322.84     13.55 o 
   1   8   6      302.43      312.36     14.27 o 
   2   8   6     1767.81     1684.59     26.22 o 
   3   8   6     1050.06     1060.67     21.54 o 
   4   8   6       99.01      119.08     13.99 o 
   5   8   6      153.89      173.36     14.76 o 
   6   8   6      140.34      148.02     15.01 o 
   7   8   6       17.30       11.26     13.83 o 
   8   8   6      104.98      110.35     15.45 o 
   9   8   6      497.35      498.48     19.71 o 
  10   8   6      460.17      464.20     21.73 o 
  11   8   6      244.38      253.14     18.21 o 
  12   8   6      297.85      285.05     17.28 o 
  13   8   6       88.40       99.08     16.21 o 
  14   8   6       49.14       56.54     17.37 o 
  15   8   6       52.31       30.87     34.60 o 
 -19   9   6       15.04       41.44     31.07 o 
 -18   9   6       16.58       18.71     21.80 o 
 -17   9   6        7.66       21.73     21.09 o 
 -16   9   6      195.17      191.50     20.51 o 
 -15   9   6      232.44      247.93     22.72 o 
 -14   9   6      462.67      500.25     24.61 o 
 -13   9   6      804.33      843.51     27.92 o 
 -12   9   6      129.97      163.81     17.70 o 
 -11   9   6       80.16       69.25     15.68 o 
 -10   9   6       19.86       25.94     17.80 o 
  -9   9   6      264.89      272.03     21.67 o 
  -8   9   6      636.23      608.61     24.26 o 
  -7   9   6      920.79      973.85     28.24 o 
  -6   9   6      461.91      398.76     22.14 o 
  -5   9   6      436.90      409.39     18.30 o 
  -4   9   6       77.90       74.01     15.01 o 
  -3   9   6       81.43       78.97     14.29 o 
  -2   9   6      289.27      275.99     16.81 o 
  -1   9   6     1024.06     1013.43     23.91 o 
   0   9   6       52.90       46.04     13.10 o 
   1   9   6       41.43       36.82     13.14 o 
   2   9   6      224.98      216.92     14.27 o 
   3   9   6        4.01        6.30     12.25 o 
   4   9   6      274.09      267.55     14.56 o 
   5   9   6      375.98      347.48     16.24 o 
   6   9   6       68.63       69.69     14.48 o 
   7   9   6       26.37       28.54     14.74 o 
   8   9   6       11.99        6.44     13.85 o 
   9   9   6      135.12      155.40     18.91 o 
  10   9   6       66.11       73.56     15.83 o 
  11   9   6      144.41      148.04     17.85 o 
  12   9   6      169.24      161.86     20.57 o 
  13   9   6      100.83       56.99     35.16 o 
 -16  10   6       52.71       32.05     45.57 o 
 -15  10   6        2.17        9.53     21.45 o 
 -14  10   6       12.87        9.88     26.27 o 
 -13  10   6       50.91       47.15     22.94 o 
 -12  10   6      195.74      231.99     22.02 o 
 -11  10   6       92.28       94.85     20.42 o 
 -10  10   6       16.93        8.65     19.21 o 
  -9  10   6      214.27      225.75     22.60 o 
  -8  10   6       31.65       54.29     17.60 o 
  -7  10   6      172.88      169.01     20.29 o 
  -6  10   6       90.14       65.55     17.97 o 
  -5  10   6      709.86      694.91     26.37 o 
  -4  10   6      202.22      190.65     21.10 o 
  -3  10   6       29.67       27.50     15.36 o 
  -2  10   6      347.52      330.22     18.55 o 
  -1  10   6       56.69       76.87     16.43 o 
   0  10   6       47.38       55.32     15.06 o 
   1  10   6      190.46      227.58     16.43 o 
   2  10   6      120.34      129.16     15.64 o 
   3  10   6       39.67       40.47     14.34 o 
   4  10   6      357.86      433.20     18.85 o 
   5  10   6      154.38      161.33     14.87 o 
   6  10   6       27.00       28.14     13.64 o 
   7  10   6      119.03      118.66     15.27 o 
   8  10   6        5.09        4.42     16.28 o 
   9  10   6       12.41        8.84     15.91 o 
  10  10   6      262.85      284.13     26.17 o 
  11  10   6      261.66      275.68     58.15 o 
 -11  11   6      186.45      181.56     23.39 o 
 -10  11   6      193.57      188.30     22.60 o 
  -9  11   6      291.76      344.26     24.34 o 
  -8  11   6       10.25        0.00     19.48 o 
  -7  11   6       28.99       57.54     20.07 o 
  -6  11   6       48.75       45.74     20.30 o 
  -5  11   6      155.73      148.85     22.44 o 
  -4  11   6      388.56      424.16     25.16 o 
  -3  11   6       23.25       13.86     20.32 o 
  -2  11   6       74.19       69.60     16.92 o 
  -1  11   6       44.72       46.72     16.84 o 
   0  11   6      500.20      519.54     22.83 o 
   1  11   6       50.59       56.44     16.08 o 
   2  11   6       76.04       88.43     17.84 o 
   3  11   6      319.14      367.10     18.73 o 
   4  11   6       81.50       78.58     15.75 o 
   5  11   6      211.97      249.67     18.33 o 
   6  11   6       13.10        5.30     19.30 o 
   7  11   6       10.08       11.73     25.59 o 
  -3  12   6      192.55      167.34     47.92 o 
  -2  12   6       58.79       60.28     25.13 o 
  -1  12   6       45.84       71.49     20.27 o 
   0  12   6      228.34      306.25     24.17 o 
   1  12   6      147.21      193.28     21.21 o 
   2  12   6       61.12       71.86     22.75 o 
 -26   0   7       71.34       82.40     32.45 o 
 -25   0   7       25.77        0.00     31.18 o 
 -24   0   7      470.85      488.10     39.75 o 
 -23   0   7      381.83      405.28     33.92 o 
 -22   0   7      165.41      168.59     28.54 o 
 -21   0   7       50.72       76.98     25.46 o 
 -20   0   7      836.73      821.51     37.40 o 
 -19   0   7      415.26      389.85     21.14 o 
 -18   0   7      287.87      256.66     19.84 o 
 -17   0   7        0.01        2.36     15.28 o 
 -16   0   7     3939.80     3871.21     77.79 o 
 -15   0   7     1351.88     1309.79     21.78 o 
 -14   0   7      976.33      916.12     16.79 o 
 -13   0   7     3331.25     3234.18     22.17 o 
 -12   0   7      357.38      269.46      7.91 o 
 -11   0   7     1021.19      922.40     11.00 o 
 -10   0   7      581.25      478.92      8.49 o 
  -9   0   7       62.53       42.56      5.88 o 
  -8   0   7      150.60      161.77      8.36 o 
  -7   0   7     1076.32     1119.97     17.26 o 
  -6   0   7    13769.70    14441.86     80.66 o 
  -5   0   7      499.25      489.48     10.56 o 
  -4   0   7       49.14       49.03      7.91 o 
  -3   0   7     2558.04     2495.65     19.53 o 
  -2   0   7     1887.88     1996.85     23.17 o 
  -1   0   7     2870.21     3240.59     20.27 o 
   0   0   7     1179.08     1336.43     16.48 o 
   1   0   7      974.70     1272.50     16.52 o 
   2   0   7     2205.15     2398.11     29.49 o 
   3   0   7       49.45       42.57      9.82 o 
   4   0   7     2291.39     2253.53     32.41 o 
   5   0   7       52.48       52.00     11.63 o 
   6   0   7     2182.61     2123.64     26.30 o 
   7   0   7     1393.91     1423.77     26.93 o 
   8   0   7     3038.43     3059.40     33.01 o 
   9   0   7     1449.16     1318.46     24.67 o 
  10   0   7      585.54      575.38     19.83 o 
  11   0   7      609.59      575.74     20.68 o 
  12   0   7      930.90     1001.55     24.78 o 
  13   0   7      195.47      144.33     17.15 o 
  14   0   7      362.39      326.56     25.09 o 
  15   0   7       44.35       35.36     14.28 o 
  16   0   7        7.70        9.99     15.56 o 
  17   0   7      106.81      119.85     22.39 o 
  18   0   7     1469.85     1597.33     50.92 o 
  19   0   7      377.42      360.87     39.30 o 
  20   0   7      347.97      334.52     51.35 o 
 -26   1   7      482.42      525.64     28.16 o 
 -25   1   7      364.20      415.49     25.89 o 
 -24   1   7      112.83      136.72     21.41 o 
 -23   1   7      309.22      271.34     22.02 o 
 -22   1   7      371.10      367.08     21.69 o 
 -21   1   7      901.73      878.25     27.02 o 
 -20   1   7       78.63       78.59     14.98 o 
 -19   1   7      745.33      663.76     20.01 o 
 -18   1   7      666.86      658.78     19.46 o 
 -17   1   7      484.91      433.29     13.35 o 
 -16   1   7      998.71     1029.02     16.40 o 
 -15   1   7       69.29       61.46      7.99 o 
 -14   1   7     1101.84     1189.02     13.80 o 
 -13   1   7     1362.46     1335.34     12.82 o 
 -12   1   7      112.48      121.04      6.04 o 
 -11   1   7     1897.81     1924.43     13.83 o 
 -10   1   7     1342.51     1513.01     10.35 o 
  -9   1   7     1416.79     1444.48     11.70 o 
  -8   1   7      742.97      767.28      7.07 o 
  -7   1   7       56.35       80.60      5.32 o 
  -6   1   7        0.83       32.35      5.50 o 
  -5   1   7     3321.18     3238.68     18.12 o 
  -4   1   7      965.62      995.25      8.02 o 
  -3   1   7     4347.34     4406.07     26.68 o 
  -2   1   7      706.05      580.99      9.31 o 
  -1   1   7     2730.55     3123.77     17.68 o 
   0   1   7     3168.29     3558.35     24.21 o 
   1   1   7      743.61      816.74      9.32 o 
   2   1   7     2146.18     2088.32     17.85 o 
   3   1   7     2311.35     2416.52     16.16 o 
   4   1   7     1271.80     1225.37     13.70 o 
   5   1   7      407.45      448.01     10.93 o 
   6   1   7      160.93      176.81      9.59 o 
   7   1   7      296.65      293.98     10.74 o 
   8   1   7      361.44      344.60     11.90 o 
   9   1   7       62.29       44.67     10.18 o 
  10   1   7     2630.75     2622.21     23.58 o 
  11   1   7     1389.77     1391.72     19.01 o 
  12   1   7      222.57      206.76     13.08 o 
  13   1   7      267.39      243.50     13.37 o 
  14   1   7       11.44       15.11     12.24 o 
  15   1   7      125.68      138.67     15.50 o 
  16   1   7       80.90       85.07     13.78 o 
  17   1   7      130.57      129.26     14.21 o 
  18   1   7      341.74      339.97     19.47 o 
  19   1   7       63.63       44.35     18.51 o 
 -26   2   7      119.48      178.11     33.60 o 
 -25   2   7       43.44       42.16     20.97 o 
 -24   2   7       12.00       15.46     19.65 o 
 -23   2   7      122.60      138.65     20.50 o 
 -22   2   7      121.25      122.93     19.27 o 
 -21   2   7      634.69      645.62     25.08 o 
 -20   2   7       39.69       66.26     17.57 o 
 -19   2   7      270.70      278.22     16.79 o 
 -18   2   7      310.96      322.33     16.64 o 
 -17   2   7      312.40      314.01     13.65 o 
 -16   2   7      436.48      476.50     14.74 o 
 -15   2   7      215.69      201.06      9.35 o 
 -14   2   7      400.95      424.15     10.48 o 
 -13   2   7      104.76      101.92      8.04 o 
 -12   2   7      276.88      299.99      8.32 o 
 -11   2   7      682.87      748.66     10.78 o 
 -10   2   7      493.27      616.54      9.53 o 
  -9   2   7      511.93      465.91      8.87 o 
  -8   2   7      140.53      176.97      7.73 o 
  -7   2   7      905.33      824.03      9.44 o 
  -6   2   7     2811.04     2901.21     14.73 o 
  -5   2   7      571.46      643.28      7.23 o 
  -4   2   7      792.42      808.14      9.38 o 
  -3   2   7     1521.17     1530.90     12.24 o 
  -2   2   7      581.74      641.92      9.37 o 
  -1   2   7     2190.70     2340.64     18.72 o 
   0   2   7      452.35      515.83     10.11 o 
   1   2   7      444.06      408.32     10.92 o 
   2   2   7     1577.41     1481.49     12.54 o 
   3   2   7      842.99      695.37     10.42 o 
   4   2   7     1087.76     1043.33     12.66 o 
   5   2   7      243.73      244.10      9.19 o 
   6   2   7      201.95      221.22      9.52 o 
   7   2   7     2761.41     2722.85     21.81 o 
   8   2   7      154.85      115.97     10.30 o 
   9   2   7      140.97      175.04     11.01 o 
  10   2   7      213.54      211.94     13.20 o 
  11   2   7      345.94      349.08     16.20 o 
  12   2   7     1403.47     1463.81     24.31 o 
  13   2   7      123.57      154.73     15.77 o 
  14   2   7      500.64      487.12     16.62 o 
  15   2   7      431.70      449.37     17.08 o 
  16   2   7      107.24      116.79     13.26 o 
  17   2   7      167.88      175.21     17.16 o 
  18   2   7       84.30       98.87     16.71 o 
  19   2   7      497.11      482.16     26.68 o 
 -25   3   7      196.38      236.44     22.98 o 
 -24   3   7       60.93       87.18     19.69 o 
 -23   3   7      633.26      594.81     26.30 o 
 -22   3   7      283.11      243.53     21.50 o 
 -21   3   7       15.92        6.66     15.20 o 
 -20   3   7        1.85        0.00     14.57 o 
 -19   3   7      315.59      314.40     17.59 o 
 -18   3   7      294.49      255.53     14.90 o 
 -17   3   7      815.48      773.01     19.17 o 
 -16   3   7      349.09      305.82     13.08 o 
 -15   3   7      581.77      574.27     13.67 o 
 -14   3   7     1435.58     1361.65     15.74 o 
 -13   3   7      320.47      346.59     10.08 o 
 -12   3   7      193.74      224.44      9.02 o 
 -11   3   7      352.99      321.38      9.01 o 
 -10   3   7     1306.31     1283.62     11.82 o 
  -9   3   7     1778.37     1806.96     13.48 o 
  -8   3   7     1985.68     2002.40     13.86 o 
  -7   3   7       56.07       91.18      6.09 o 
  -6   3   7     6107.14     6176.31     63.87 o 
  -5   3   7     1467.16     1425.67     10.04 o 
  -4   3   7     4435.46     4627.00     17.78 o 
  -3   3   7      936.98      839.21     11.09 o 
  -2   3   7      636.08      598.24     10.86 o 
  -1   3   7      140.23      112.89      7.13 o 
   0   3   7      995.06      949.52     31.81 o 
   1   3   7     1844.66     1766.12     19.98 o 
   2   3   7     2839.88     2788.02     19.12 o 
   3   3   7     2764.88     2792.81     18.25 o 
   4   3   7     1862.29     1817.39     15.97 o 
   5   3   7      902.50      850.01     14.29 o 
   6   3   7      791.51      827.63     14.57 o 
   7   3   7     1029.95     1021.92     15.99 o 
   8   3   7      596.01      593.54     15.80 o 
   9   3   7     1476.33     1442.12     23.13 o 
  10   3   7      439.42      400.69     16.61 o 
  11   3   7        3.62        4.24     13.70 o 
  12   3   7      297.56      236.53     16.34 o 
  13   3   7      363.47      358.83     17.46 o 
  14   3   7        5.45        4.74     14.17 o 
  15   3   7      164.33      160.44     16.61 o 
  16   3   7      308.78      299.28     16.22 o 
  17   3   7       10.03        8.65     14.21 o 
  18   3   7       15.98       36.52     16.38 o 
  19   3   7       43.06       44.23     21.35 o 
 -25   4   7       65.77      107.08     44.84 o 
 -24   4   7      205.89      191.39     26.76 o 
 -23   4   7      193.00      182.84     24.09 o 
 -22   4   7      279.39      255.77     21.69 o 
 -21   4   7        7.33        0.00     15.40 o 
 -20   4   7       53.59       60.47     13.61 o 
 -19   4   7      417.68      399.91     17.34 o 
 -18   4   7      185.26      163.93     14.41 o 
 -17   4   7      639.85      622.92     16.61 o 
 -16   4   7     1028.16      965.29     18.47 o 
 -15   4   7       87.80      101.87     10.63 o 
 -14   4   7       70.48       72.80     10.19 o 
 -13   4   7       39.65       41.43     10.69 o 
 -12   4   7     1615.87     1629.38     17.83 o 
 -11   4   7      281.87      264.82     10.29 o 
 -10   4   7      578.33      549.98     11.86 o 
  -9   4   7      813.15      852.22     10.42 o 
  -8   4   7     2280.69     2235.03     17.12 o 
  -7   4   7       64.25       64.42      6.61 o 
  -6   4   7      620.34      653.21      9.64 o 
  -5   4   7     1966.66     1990.49     12.67 o 
  -4   4   7      125.91      140.12      6.26 o 
  -3   4   7      181.76      189.17      6.70 o 
  -2   4   7      652.05      568.03      8.61 o 
  -1   4   7     1766.00     1777.16     16.09 o 
   0   4   7      289.53      292.65      9.29 o 
   1   4   7      876.18      884.87     13.83 o 
   2   4   7       22.43       37.96      8.64 o 
   3   4   7      428.84      460.56     11.92 o 
   4   4   7      610.81      592.17     12.99 o 
   5   4   7      534.58      508.03     12.88 o 
   6   4   7     3336.82     3340.90     25.11 o 
   7   4   7       86.90       81.89     11.99 o 
   8   4   7      769.36      747.95     17.23 o 
   9   4   7      356.01      378.97     15.28 o 
  10   4   7      242.19      218.74     14.44 o 
  11   4   7     1101.26     1031.01     22.67 o 
  12   4   7      828.20      743.36     20.83 o 
  13   4   7      601.48      611.08     20.36 o 
  14   4   7      222.75      216.12     16.94 o 
  15   4   7       52.55       53.18     15.94 o 
  16   4   7      104.48       98.05     15.70 o 
  17   4   7      261.43      303.37     18.22 o 
  18   4   7        3.92        0.00     16.72 o 
 -24   5   7        7.03        0.00     40.61 o 
 -23   5   7       53.89       67.57     20.59 o 
 -22   5   7      551.37      605.89     27.72 o 
 -21   5   7      135.38      150.60     20.22 o 
 -20   5   7      295.63      295.99     20.55 o 
 -19   5   7      150.61      145.98     18.92 o 
 -18   5   7       23.24       33.47     14.29 o 
 -17   5   7     1182.35     1053.80     21.99 o 
 -16   5   7      191.72      185.44     12.76 o 
 -15   5   7      408.38      403.98     15.21 o 
 -14   5   7       42.24       39.30     11.32 o 
 -13   5   7     1499.59     1517.94     29.83 o 
 -12   5   7      105.41      118.20     11.68 o 
 -11   5   7      272.58      272.17     12.52 o 
 -10   5   7      359.61      352.74     10.81 o 
  -9   5   7      280.69      258.20      9.86 o 
  -8   5   7       35.92       33.52      7.20 o 
  -7   5   7      796.90      768.56     11.07 o 
  -6   5   7      526.46      575.03      9.59 o 
  -5   5   7     1027.94     1074.22     11.59 o 
  -4   5   7      100.76       91.25      6.35 o 
  -3   5   7      450.73      437.88      8.91 o 
  -2   5   7      770.53      784.97     10.59 o 
  -1   5   7     1593.65     1533.40     15.59 o 
   0   5   7      499.75      524.62     11.10 o 
   1   5   7      517.30      496.70     11.11 o 
   2   5   7        8.96       13.47      9.21 o 
   3   5   7       13.70       17.26      9.40 o 
   4   5   7      363.24      376.13     12.35 o 
   5   5   7      260.54      257.15     13.50 o 
   6   5   7      861.48      810.72     17.69 o 
   7   5   7      766.08      750.10     17.66 o 
   8   5   7      660.42      647.10     16.97 o 
   9   5   7      836.93      787.36     18.43 o 
  10   5   7      203.76      205.58     14.56 o 
  11   5   7       72.44       71.37     13.22 o 
  12   5   7       67.17       64.80     15.15 o 
  13   5   7      344.19      327.29     17.86 o 
  14   5   7       87.72      109.63     16.13 o 
  15   5   7       16.94       17.27     14.80 o 
  16   5   7       18.88       20.16     14.18 o 
  17   5   7      162.49      194.86     17.66 o 
  18   5   7       70.96       63.88     18.19 o 
 -23   6   7       80.20       77.57     25.87 o 
 -22   6   7        2.60        0.00     19.04 o 
 -21   6   7       21.95        6.25     18.57 o 
 -20   6   7        1.16        2.16     17.92 o 
 -19   6   7      207.77      187.41     19.55 o 
 -18   6   7      346.44      363.41     18.43 o 
 -17   6   7      157.00      146.34     16.42 o 
 -16   6   7      336.76      311.15     17.21 o 
 -15   6   7     1039.50      986.20     20.10 o 
 -14   6   7     1408.93     1319.34     21.67 o 
 -13   6   7      505.95      495.67     15.45 o 
 -12   6   7      359.74      355.57     14.18 o 
 -11   6   7      562.26      572.57     14.57 o 
 -10   6   7      136.46      129.24     10.85 o 
  -9   6   7     1551.09     1562.50     17.42 o 
  -8   6   7      496.01      509.21     12.03 o 
  -7   6   7      111.98      104.06      8.18 o 
  -6   6   7       32.45       40.06      7.94 o 
  -5   6   7      278.16      301.34      9.25 o 
  -4   6   7      490.82      489.98     11.63 o 
  -3   6   7      180.58      157.42     11.84 o 
  -2   6   7      445.25      471.69     13.14 o 
  -1   6   7      978.82      930.89     16.06 o 
   0   6   7      482.71      504.61     13.57 o 
   1   6   7      111.52       92.67     11.02 o 
   2   6   7      249.81      236.21     12.28 o 
   3   6   7     1282.85     1183.17     21.24 o 
   4   6   7      588.06      586.84     16.25 o 
   5   6   7      325.28      297.48     14.23 o 
   6   6   7     1237.38     1222.37     20.63 o 
   7   6   7       89.80       92.57     13.07 o 
   8   6   7      349.72      349.69     15.46 o 
   9   6   7     1325.45     1284.63     22.50 o 
  10   6   7      973.64      930.62     20.61 o 
  11   6   7      128.87      137.84     14.63 o 
  12   6   7      338.68      348.00     18.95 o 
  13   6   7       74.12       59.63     15.27 o 
  14   6   7       55.81       42.29     14.90 o 
  15   6   7        8.47        6.02     14.16 o 
  16   6   7       23.49       21.54     14.54 o 
  17   6   7       61.00       81.94     30.53 o 
 -22   7   7      299.63      341.64     24.81 o 
 -21   7   7       14.15       14.61     17.39 o 
 -20   7   7       95.29       98.01     19.63 o 
 -19   7   7      142.02      136.47     17.12 o 
 -18   7   7      117.00      139.46     17.32 o 
 -17   7   7      229.90      257.91     17.86 o 
 -16   7   7      111.76       90.24     15.87 o 
 -15   7   7        7.24        6.77     14.14 o 
 -14   7   7       46.80       58.83     14.19 o 
 -13   7   7      366.87      361.29     17.20 o 
 -12   7   7      182.17      181.51     14.61 o 
 -11   7   7      187.30      170.06     13.18 o 
 -10   7   7      444.19      418.00     15.27 o 
  -9   7   7      467.95      453.44     17.23 o 
  -8   7   7      115.07      143.09     17.19 o 
  -7   7   7      567.42      605.97     18.46 o 
  -6   7   7     3066.55     3078.98     27.65 o 
  -5   7   7      270.98      256.05     12.87 o 
  -4   7   7      387.81      379.30     13.19 o 
  -3   7   7      338.86      338.98     13.05 o 
  -2   7   7      155.96      157.59     12.89 o 
  -1   7   7      217.23      210.06     13.42 o 
   0   7   7      171.26      189.14     11.95 o 
   1   7   7      196.70      189.22     12.05 o 
   2   7   7      883.79      817.39     18.97 o 
   3   7   7      334.51      325.53     15.91 o 
   4   7   7      610.59      583.01     18.12 o 
   5   7   7      404.93      419.09     17.25 o 
   6   7   7      443.74      415.61     17.14 o 
   7   7   7      143.94      104.91     13.87 o 
   8   7   7     1269.17     1244.16     22.69 o 
   9   7   7        2.95        8.25     13.05 o 
  10   7   7      134.09      173.39     15.24 o 
  11   7   7      420.39      456.11     20.51 o 
  12   7   7       20.80       17.83     16.60 o 
  13   7   7      257.43      234.36     19.21 o 
  14   7   7       85.09       67.63     15.40 o 
  15   7   7       47.90       38.95     18.39 o 
 -21   8   7      118.03      117.46     24.16 o 
 -20   8   7      261.71      282.96     20.86 o 
 -19   8   7       93.38      105.83     16.79 o 
 -18   8   7      101.50       88.63     17.53 o 
 -17   8   7      169.40      193.93     18.69 o 
 -16   8   7       35.60       34.29     15.34 o 
 -15   8   7       51.78       46.44     18.71 o 
 -14   8   7      944.18      973.42     27.33 o 
 -13   8   7       47.90       35.91     20.60 o 
 -12   8   7      786.63      759.17     25.99 o 
 -11   8   7      375.50      362.38     21.50 o 
 -10   8   7      252.49      214.55     18.78 o 
  -9   8   7        2.32       24.19     16.57 o 
  -8   8   7     1095.38     1057.32     27.57 o 
  -7   8   7      565.85      546.88     22.65 o 
  -6   8   7       52.13       41.64     17.09 o 
  -5   8   7      873.36      887.34     20.86 o 
  -4   8   7      330.92      315.12     15.14 o 
  -3   8   7      132.88      121.91     12.92 o 
  -2   8   7      266.21      280.95     15.03 o 
  -1   8   7       52.59       59.37     11.29 o 
   0   8   7      259.98      273.97     15.29 o 
   1   8   7     2234.88     2133.92     30.96 o 
   2   8   7     2252.12     2182.78     28.32 o 
   3   8   7      222.94      212.33     14.84 o 
   4   8   7        6.41       16.04     12.84 o 
   5   8   7      326.66      289.64     16.15 o 
   6   8   7       74.20       92.45     14.43 o 
   7   8   7      343.69      329.49     17.59 o 
   8   8   7     1253.88     1352.74     26.26 o 
   9   8   7      309.16      292.07     18.26 o 
  10   8   7       51.28       36.97     16.96 o 
  11   8   7      294.99      304.32     19.22 o 
  12   8   7      475.85      470.21     19.55 o 
  13   8   7       64.47       61.09     15.37 o 
  14   8   7      146.08      125.73     29.39 o 
 -19   9   7      153.33      135.20     39.69 o 
 -18   9   7      462.84      471.34     30.44 o 
 -17   9   7       71.57       90.44     24.64 o 
 -16   9   7       10.00       20.38     23.58 o 
 -15   9   7      325.14      368.64     28.31 o 
 -14   9   7      255.45      313.55     25.25 o 
 -13   9   7       49.14       50.89     22.55 o 
 -12   9   7       48.64       37.78     19.03 o 
 -11   9   7      543.87      578.15     25.16 o 
 -10   9   7      213.72      204.87     21.71 o 
  -9   9   7      305.33      318.69     22.00 o 
  -8   9   7       54.36       63.77     18.76 o 
  -7   9   7        4.26        7.63     18.57 o 
  -6   9   7       45.93       55.17     17.60 o 
  -5   9   7      226.65      278.78     22.02 o 
  -4   9   7      154.76      164.49     15.88 o 
  -3   9   7       64.68       62.44     13.21 o 
  -2   9   7       25.81       22.79     14.71 o 
  -1   9   7      395.71      390.49     19.63 o 
   0   9   7      360.19      395.30     18.81 o 
   1   9   7      689.67      698.70     19.95 o 
   2   9   7      369.32      379.70     17.60 o 
   3   9   7       61.25       50.47     14.05 o 
   4   9   7      201.12      202.58     16.33 o 
   5   9   7       12.64       14.26     14.08 o 
   6   9   7      283.84      249.60     17.65 o 
   7   9   7      329.08      312.68     18.47 o 
   8   9   7      411.18      410.35     19.40 o 
   9   9   7      180.98      196.39     20.79 o 
  10   9   7      165.84      176.71     19.59 o 
  11   9   7       26.40       31.33     18.52 o 
  12   9   7      168.77      171.57     27.25 o 
 -15  10   7      122.38      136.30     32.94 o 
 -14  10   7       76.98       77.18     22.23 o 
 -13  10   7       69.62       71.30     24.20 o 
 -12  10   7       33.58       31.80     20.33 o 
 -11  10   7      159.68      158.95     22.26 o 
 -10  10   7       97.44      102.95     21.90 o 
  -9  10   7       36.26       51.28     19.06 o 
  -8  10   7      140.22      170.33     20.99 o 
  -7  10   7       90.13      100.81     19.51 o 
  -6  10   7       78.94       84.42     20.82 o 
  -5  10   7      455.59      412.73     23.54 o 
  -4  10   7        5.18        2.56     18.22 o 
  -3  10   7      364.25      365.40     20.22 o 
  -2  10   7      155.18      156.28     19.22 o 
  -1  10   7      481.70      412.64     20.32 o 
   0  10   7      152.42      159.10     16.78 o 
   1  10   7      190.38      161.75     18.45 o 
   2  10   7       17.02       29.08     16.39 o 
   3  10   7      269.78      312.53     17.62 o 
   4  10   7       29.24       26.67     15.66 o 
   5  10   7       98.87      106.85     16.56 o 
   6  10   7        4.65       16.78     14.65 o 
   7  10   7       18.92       29.83     13.87 o 
   8  10   7       36.02       28.14     16.78 o 
   9  10   7      470.21      486.59     39.23 o 
 -10  11   7       61.90       64.29     20.92 o 
  -9  11   7        6.63       10.77     20.22 o 
  -8  11   7        3.75        0.00     20.50 o 
  -7  11   7      505.16      523.57     26.31 o 
  -6  11   7      142.14      139.46     22.26 o 
  -5  11   7      313.54      363.65     24.74 o 
  -4  11   7       46.12       50.89     20.14 o 
  -3  11   7        3.17        0.00     18.35 o 
  -2  11   7      425.02      491.03     21.65 o 
  -1  11   7      761.83      884.55     26.56 o 
   0  11   7        1.41        2.68     21.19 o 
   1  11   7        3.01       13.73     16.59 o 
   2  11   7       63.80       93.45     18.72 o 
   3  11   7        7.37        4.44     17.58 o 
   4  11   7       23.84       19.66     21.07 o 
   5  11   7      203.53      227.09     20.70 o 
   6  11   7       87.55       95.63     29.57 o 
 -26   0   8       41.06       56.06     28.33 o 
 -25   0   8       94.74      126.73     33.56 o 
 -24   0   8       84.19       84.32     30.30 o 
 -23   0   8        0.74        1.16     25.66 o 
 -22   0   8      327.42      291.21     34.35 o 
 -21   0   8      224.67      198.10     27.08 o 
 -20   0   8      532.15      501.36     33.03 o 
 -19   0   8      501.39      496.91     22.83 o 
 -18   0   8      303.98      309.40     20.10 o 
 -17   0   8     1259.99     1166.01     28.04 o 
 -16   0   8      229.70      240.76     18.49 o 
 -15   0   8     4739.81     4494.85     40.61 o 
 -14   0   8      138.65      137.21     14.27 o 
 -13   0   8       31.60       28.28      9.43 o 
 -12   0   8     2019.16     1890.83     15.47 o 
 -11   0   8      736.93      611.41     10.02 o 
 -10   0   8       12.99       11.08      5.80 o 
  -9   0   8       70.80       65.13      6.67 o 
  -8   0   8     5748.77     5888.36     39.30 o 
  -7   0   8      212.21      207.29     10.17 o 
  -6   0   8     6069.15     6493.66    106.01 o 
  -5   0   8       55.07       65.14      8.38 o 
  -4   0   8       29.47       25.50      8.37 o 
  -3   0   8     1148.77     1012.40     12.63 o 
  -2   0   8      532.97      613.57     10.86 o 
  -1   0   8     4979.23     5332.27     37.75 o 
   0   0   8     1579.43     1695.25     18.28 o 
   1   0   8      329.85      335.21     11.42 o 
   2   0   8      463.62      478.59     13.30 o 
   3   0   8      816.99      697.88     16.15 o 
   4   0   8      420.52      398.80     14.84 o 
   5   0   8      124.38      134.22     13.24 o 
   6   0   8      177.82      165.99     14.61 o 
   7   0   8      214.17      240.34     15.91 o 
   8   0   8       65.62       60.59     14.55 o 
   9   0   8     1406.99     1470.02     26.96 o 
  10   0   8     4014.23     3908.72     41.01 o 
  11   0   8     1533.27     1431.74     28.11 o 
  12   0   8     1696.94     1686.18     47.26 o 
  13   0   8      394.66      367.12     34.02 o 
  14   0   8       24.70        3.99     24.16 o 
  15   0   8        4.50       17.24     21.77 o 
  16   0   8      209.31      214.91     21.35 o 
  17   0   8      203.79      202.68     32.74 o 
  18   0   8      100.17      116.20     30.07 o 
  19   0   8      282.96      228.91     40.84 o 
 -26   1   8       83.35      122.17     22.01 o 
 -25   1   8      233.73      261.56     23.02 o 
 -24   1   8       15.14       19.41     19.48 o 
 -23   1   8        2.91        0.00     19.03 o 
 -22   1   8      266.66      264.92     21.22 o 
 -21   1   8      153.41      153.94     15.71 o 
 -20   1   8      997.78      979.41     23.62 o 
 -19   1   8      742.70      674.22     20.09 o 
 -18   1   8     1250.37     1244.72     21.27 o 
 -17   1   8      349.98      327.82     14.14 o 
 -16   1   8      541.96      532.38     13.02 o 
 -15   1   8      233.44      222.42      9.91 o 
 -14   1   8      445.98      417.77      9.75 o 
 -13   1   8     1582.88     1523.58     17.03 o 
 -12   1   8      118.37      141.77      7.08 o 
 -11   1   8     2008.30     1842.31     11.59 o 
 -10   1   8     1005.81     1002.37      8.15 o 
  -9   1   8      573.75      558.51      7.03 o 
  -8   1   8     1504.02     1492.94     11.47 o 
  -7   1   8      699.64      757.65     10.22 o 
  -6   1   8     3491.88     3455.22     20.19 o 
  -5   1   8     1652.81     1593.69     11.35 o 
  -4   1   8     1588.96     1611.57     11.46 o 
  -3   1   8     3360.51     3635.43     18.21 o 
  -2   1   8      597.87      619.30      9.93 o 
  -1   1   8     2000.79     1973.05     15.52 o 
   0   1   8     1563.14     1521.90     14.35 o 
   1   1   8      362.32      356.04      7.54 o 
   2   1   8     1647.29     1759.41     14.11 o 
   3   1   8     1440.84     1422.61     14.44 o 
   4   1   8       16.91       10.32      7.89 o 
   5   1   8     1173.28     1074.68     14.57 o 
   6   1   8      547.32      486.75     12.24 o 
   7   1   8       17.71       28.68     10.79 o 
   8   1   8      330.83      337.82     13.54 o 
   9   1   8      203.48      188.49     13.05 o 
  10   1   8     1956.87     1869.69     23.29 o 
  11   1   8       26.22       26.20     11.80 o 
  12   1   8      464.72      490.36     18.19 o 
  13   1   8       45.66       37.27     13.90 o 
  14   1   8       31.05       18.81     14.24 o 
  15   1   8       53.87       57.59     18.75 o 
  16   1   8      264.98      242.44     17.87 o 
  17   1   8      114.09      106.88     15.73 o 
  18   1   8      131.57      115.72     18.69 o 
 -26   2   8       60.34       36.59     28.65 o 
 -25   2   8      326.49      364.30     24.99 o 
 -24   2   8       16.53        0.00     17.71 o 
 -23   2   8      180.84      164.84     19.84 o 
 -22   2   8      117.04      124.63     16.59 o 
 -21   2   8       26.32       18.91     14.73 o 
 -20   2   8     1681.51     1558.54     30.51 o 
 -19   2   8      367.55      369.30     17.65 o 
 -18   2   8      128.15      120.40     12.92 o 
 -17   2   8     2287.81     2254.06     33.59 o 
 -16   2   8      409.18      403.44     11.73 o 
 -15   2   8      175.71      177.48      9.76 o 
 -14   2   8       30.52       28.14      7.32 o 
 -13   2   8     1592.62     1564.77     14.66 o 
 -12   2   8      339.73      366.69      9.16 o 
 -11   2   8      261.85      258.43      8.14 o 
 -10   2   8     2146.57     2145.37     16.40 o 
  -9   2   8     1336.76     1368.10     14.60 o 
  -8   2   8      991.35     1034.64     10.21 o 
  -7   2   8     4128.13     3942.82     17.37 o 
  -6   2   8     4923.64     4986.78     24.23 o 
  -5   2   8      866.73      925.31      8.87 o 
  -4   2   8      660.95      741.20     10.30 o 
  -3   2   8     1324.40     1382.64     12.58 o 
  -2   2   8       55.88       59.72      6.96 o 
  -1   2   8     1373.00     1426.79     14.36 o 
   0   2   8     2945.34     2941.49     19.83 o 
   1   2   8      591.58      528.41     11.19 o 
   2   2   8     1674.76     1697.39     17.05 o 
   3   2   8      717.13      740.05     13.21 o 
   4   2   8      411.46      397.33     11.72 o 
   5   2   8     2813.97     2658.34     22.14 o 
   6   2   8      695.58      672.80     15.17 o 
   7   2   8      887.74      789.67     16.27 o 
   8   2   8      546.30      580.21     15.74 o 
   9   2   8      479.49      410.57     13.92 o 
  10   2   8      125.76      117.79     13.78 o 
  11   2   8      790.84      797.72     20.46 o 
  12   2   8      304.73      271.93     16.51 o 
  13   2   8       49.45       43.97     14.52 o 
  14   2   8      277.70      272.87     17.00 o 
  15   2   8       34.11       36.26     13.14 o 
  16   2   8      613.37      650.97     22.28 o 
  17   2   8      540.83      567.10     22.27 o 
  18   2   8      405.13      416.75     24.87 o 
 -26   3   8       54.65       64.61     39.24 o 
 -25   3   8      113.47      129.10     22.76 o 
 -24   3   8      100.19       97.73     20.53 o 
 -23   3   8       53.35       64.97     17.31 o 
 -22   3   8      186.42      186.01     20.12 o 
 -21   3   8       75.35       75.89     17.47 o 
 -20   3   8       77.94       46.37     17.46 o 
 -19   3   8      180.56      196.08     15.82 o 
 -18   3   8     1002.95      992.70     24.37 o 
 -17   3   8     1489.16     1523.54     22.14 o 
 -16   3   8      141.08      166.03     12.28 o 
 -15   3   8      230.88      226.53     11.30 o 
 -14   3   8      512.03      535.18     11.54 o 
 -13   3   8      632.80      573.87     10.93 o 
 -12   3   8      128.70      126.77      8.43 o 
 -11   3   8       18.62       18.18      7.41 o 
 -10   3   8      355.62      374.28      8.30 o 
  -9   3   8     1604.63     1704.35     13.65 o 
  -8   3   8      505.48      546.91      9.32 o 
  -7   3   8      923.84      980.49     11.77 o 
  -6   3   8      644.64      704.07     10.63 o 
  -5   3   8       35.31       36.89      4.79 o 
  -4   3   8     2052.68     1977.29     16.93 o 
  -3   3   8     2100.20     2158.26     18.03 o 
  -2   3   8      275.80      285.96      9.38 o 
  -1   3   8     1229.60     1214.94     15.53 o 
   0   3   8      750.36      769.70     13.75 o 
   1   3   8     1074.16     1099.54     15.79 o 
   2   3   8     1280.60     1299.66     17.04 o 
   3   3   8      298.87      321.71     11.23 o 
   4   3   8      210.70      189.83     10.48 o 
   5   3   8      191.78      207.57     10.94 o 
   6   3   8      360.75      371.13     12.56 o 
   7   3   8      766.16      717.93     15.16 o 
   8   3   8      268.17      285.00     15.38 o 
   9   3   8      590.14      548.86     17.94 o 
  10   3   8      169.26      153.43     15.22 o 
  11   3   8      241.62      254.22     16.31 o 
  12   3   8      199.54      204.01     15.98 o 
  13   3   8      507.23      508.63     20.02 o 
  14   3   8       73.97       62.51     15.06 o 
  15   3   8       37.81       39.48     15.29 o 
  16   3   8      223.56      221.02     16.55 o 
  17   3   8       34.64       39.08     16.55 o 
  18   3   8      138.95      151.41     25.33 o 
 -25   4   8       83.57      129.08     53.49 o 
 -24   4   8       57.60       60.11     25.06 o 
 -23   4   8      120.91      117.32     23.81 o 
 -22   4   8       47.65       45.35     18.24 o 
 -21   4   8        9.70       16.84     16.22 o 
 -20   4   8       54.25       73.76     17.20 o 
 -19   4   8      637.72      618.65     19.46 o 
 -18   4   8      192.22      167.69     14.86 o 
 -17   4   8      133.63      133.62     12.77 o 
 -16   4   8       54.42       65.13     10.72 o 
 -15   4   8     2484.14     2356.37     23.73 o 
 -14   4   8       69.45       67.69     11.44 o 
 -13   4   8      700.68      634.12     15.36 o 
 -12   4   8      509.42      517.26     12.52 o 
 -11   4   8      149.08      140.82      8.70 o 
 -10   4   8      212.43      209.80      8.85 o 
  -9   4   8      553.97      566.38      9.47 o 
  -8   4   8     1913.73     1998.18     15.10 o 
  -7   4   8      370.53      431.92      8.77 o 
  -6   4   8      255.78      262.06      7.59 o 
  -5   4   8      206.67      194.06      9.03 o 
  -4   4   8      251.37      282.14      9.07 o 
  -3   4   8     2124.38     2229.51     20.02 o 
  -2   4   8     1543.15     1566.21     16.26 o 
  -1   4   8      644.81      606.50     11.75 o 
   0   4   8      106.04      124.82      9.44 o 
   1   4   8      136.10      125.98      9.97 o 
   2   4   8      353.60      341.98     11.70 o 
   3   4   8       57.07       72.66      9.77 o 
   4   4   8      339.78      326.79     12.12 o 
   5   4   8      273.52      245.93     11.66 o 
   6   4   8     1464.32     1425.35     21.11 o 
   7   4   8     1314.15     1272.28     20.96 o 
   8   4   8        1.57        5.19     12.50 o 
   9   4   8       30.49       31.44     12.69 o 
  10   4   8      492.83      482.16     17.97 o 
  11   4   8       18.32       13.23     14.51 o 
  12   4   8      167.30      173.56     16.69 o 
  13   4   8       81.98       94.87     15.94 o 
  14   4   8       12.80        4.62     14.78 o 
  15   4   8      135.05      149.19     17.70 o 
  16   4   8       99.93       93.99     16.11 o 
  17   4   8      274.96      256.40     21.48 o 
 -24   5   8      274.55      308.64     49.23 o 
 -23   5   8      115.52      130.10     24.39 o 
 -22   5   8       36.35       34.98     19.12 o 
 -21   5   8      243.29      297.33     24.51 o 
 -20   5   8       82.57       70.52     17.34 o 
 -19   5   8      178.18      172.51     18.81 o 
 -18   5   8      295.81      274.20     16.52 o 
 -17   5   8      160.61      151.08     14.57 o 
 -16   5   8       54.90       62.07     12.55 o 
 -15   5   8      675.76      619.40     16.67 o 
 -14   5   8      186.30      195.37     13.21 o 
 -13   5   8     2612.03     2377.65     25.89 o 
 -12   5   8       99.16      100.13     11.63 o 
 -11   5   8       19.48       18.87      9.14 o 
 -10   5   8      264.87      291.33     10.57 o 
  -9   5   8      796.90      808.56     11.98 o 
  -8   5   8      154.46      177.94      7.89 o 
  -7   5   8     1167.73     1161.54     13.89 o 
  -6   5   8      569.36      551.25     11.01 o 
  -5   5   8      134.27      144.20      9.16 o 
  -4   5   8       20.82       23.70      8.18 o 
  -3   5   8     1765.03     1686.70     18.44 o 
  -2   5   8      174.24      171.12      9.28 o 
  -1   5   8     2594.77     2449.95     20.05 o 
   0   5   8     1371.85     1363.89     16.10 o 
   1   5   8      142.62      137.17     11.25 o 
   2   5   8       96.46      104.12     10.65 o 
   3   5   8     1891.72     1784.85     20.04 o 
   4   5   8     1061.86     1000.91     16.67 o 
   5   5   8      188.14      202.04     13.35 o 
   6   5   8      636.21      633.29     16.55 o 
   7   5   8      126.03      111.56     13.10 o 
   8   5   8      634.86      669.11     17.91 o 
   9   5   8      476.89      478.62     16.66 o 
  10   5   8      881.89      835.53     19.91 o 
  11   5   8      119.20      127.15     15.55 o 
  12   5   8       15.82       14.59     15.63 o 
  13   5   8       55.07       75.25     16.65 o 
  14   5   8       50.20       34.77     16.92 o 
  15   5   8      160.11      149.96     18.28 o 
  16   5   8      185.55      210.08     19.53 o 
  17   5   8      117.82      119.76     25.34 o 
 -23   6   8       52.09       60.84     23.91 o 
 -22   6   8        3.85       31.14     22.45 o 
 -21   6   8      147.29      134.51     19.33 o 
 -20   6   8       46.63       43.10     18.46 o 
 -19   6   8      155.39      174.42     18.61 o 
 -18   6   8      242.61      197.32     16.06 o 
 -17   6   8      676.48      663.24     20.80 o 
 -16   6   8      193.08      176.04     14.23 o 
 -15   6   8      114.44      111.13     13.02 o 
 -14   6   8     1134.54     1053.90     20.09 o 
 -13   6   8      198.00      195.13     13.26 o 
 -12   6   8     1244.38     1153.09     19.79 o 
 -11   6   8      383.84      369.55     14.66 o 
 -10   6   8     1302.32     1227.43     20.37 o 
  -9   6   8       29.13       32.07      9.85 o 
  -8   6   8      978.71      964.67     15.60 o 
  -7   6   8     1275.65     1246.54     16.36 o 
  -6   6   8     1737.51     1670.52     18.19 o 
  -5   6   8     2349.72     2311.99     22.75 o 
  -4   6   8      100.02       98.72     10.95 o 
  -3   6   8     1366.60     1355.29     20.73 o 
  -2   6   8      546.95      563.83     16.22 o 
  -1   6   8       16.68       21.11     10.47 o 
   0   6   8      978.19      939.73     17.01 o 
   1   6   8      540.40      525.14     14.81 o 
   2   6   8     2039.22     1977.70     22.77 o 
   3   6   8      714.53      700.29     18.54 o 
   4   6   8     1211.97     1152.15     20.41 o 
   5   6   8      205.32      209.35     14.00 o 
   6   6   8      575.56      594.14     16.97 o 
   7   6   8       16.04        8.31     13.02 o 
   8   6   8      174.61      202.39     14.52 o 
   9   6   8      494.96      467.92     17.62 o 
  10   6   8       25.72       40.48     13.96 o 
  11   6   8       73.02       83.30     14.36 o 
  12   6   8      136.18      148.53     17.34 o 
  13   6   8        6.32        7.38     16.59 o 
  14   6   8        4.03        0.00     16.20 o 
  15   6   8       21.80       11.99     17.25 o 
  16   6   8       31.74       38.45     33.97 o 
 -22   7   8       23.55       13.44     20.15 o 
 -21   7   8      194.93      234.79     23.62 o 
 -20   7   8        4.64        6.77     17.56 o 
 -19   7   8       17.26       18.29     15.33 o 
 -18   7   8      429.98      428.69     22.54 o 
 -17   7   8      502.00      499.18     23.21 o 
 -16   7   8      755.97      700.62     24.73 o 
 -15   7   8      170.26      185.20     18.69 o 
 -14   7   8      855.46      770.68     24.43 o 
 -13   7   8      434.85      418.90     19.72 o 
 -12   7   8      201.10      196.96     15.51 o 
 -11   7   8       13.84       11.68     13.05 o 
 -10   7   8      192.27      143.18     18.07 o 
  -9   7   8     2361.24     2266.20     35.19 o 
  -8   7   8       32.86       26.74     13.43 o 
  -7   7   8     1736.16     1608.32     21.20 o 
  -6   7   8      416.95      393.55     13.49 o 
  -5   7   8      128.82      139.87     11.24 o 
  -4   7   8      633.92      601.22     15.23 o 
  -3   7   8      177.94      159.57     13.37 o 
  -2   7   8      248.62      242.43     14.12 o 
  -1   7   8      697.32      709.01     17.97 o 
   0   7   8      713.28      745.32     18.26 o 
   1   7   8      283.24      275.48     15.08 o 
   2   7   8      170.54      140.43     13.80 o 
   3   7   8      256.55      239.47     15.30 o 
   4   7   8       34.71       24.91     14.04 o 
   5   7   8       24.63       30.43     14.74 o 
   6   7   8       71.97       83.08     15.02 o 
   7   7   8      347.95      321.86     16.61 o 
   8   7   8       70.60       84.65     13.94 o 
   9   7   8       14.79       19.11     13.31 o 
  10   7   8      102.59      116.02     14.92 o 
  11   7   8      856.06      871.73     24.22 o 
  12   7   8       69.57       74.32     17.45 o 
  13   7   8      251.02      238.19     19.67 o 
  14   7   8       22.55       15.19     21.08 o 
 -20   8   8      454.61      509.90     29.70 o 
 -19   8   8      239.32      239.34     22.07 o 
 -18   8   8       51.69       52.68     18.56 o 
 -17   8   8        2.53        0.00     18.55 o 
 -16   8   8      264.95      249.08     24.67 o 
 -15   8   8      201.43      172.38     24.52 o 
 -14   8   8        4.22        0.00     20.22 o 
 -13   8   8       26.95       30.65     19.98 o 
 -12   8   8      199.96      218.64     18.58 o 
 -11   8   8      313.16      306.51     20.76 o 
 -10   8   8      735.99      682.32     24.96 o 
  -9   8   8      583.50      554.45     23.46 o 
  -8   8   8      588.99      591.77     23.50 o 
  -7   8   8      966.98      966.78     24.44 o 
  -6   8   8     1100.19     1062.80     27.59 o 
  -5   8   8       23.32       40.03     11.99 o 
  -4   8   8       44.50       30.62     12.59 o 
  -3   8   8       99.93       87.73     12.96 o 
  -2   8   8      665.74      632.21     18.08 o 
  -1   8   8      765.25      787.36     22.12 o 
   0   8   8      435.56      377.74     18.59 o 
   1   8   8      324.57      300.54     18.20 o 
   2   8   8      175.96      178.80     16.91 o 
   3   8   8       64.41       83.44     14.30 o 
   4   8   8       27.12       26.14     13.47 o 
   5   8   8        5.70        0.00     14.19 o 
   6   8   8       27.75       18.90     14.39 o 
   7   8   8       20.46       25.59     15.13 o 
   8   8   8       67.87       60.09     15.65 o 
   9   8   8      247.49      226.04     17.09 o 
  10   8   8      367.08      345.98     21.66 o 
  11   8   8       14.71       16.79     17.87 o 
  12   8   8       35.93       24.06     20.96 o 
  13   8   8       26.87       56.70     42.70 o 
 -18   9   8      380.15      409.88     37.58 o 
 -17   9   8       57.30       63.64     24.89 o 
 -16   9   8       56.96       55.92     23.60 o 
 -15   9   8       58.93       60.85     23.18 o 
 -14   9   8       14.80       15.47     22.79 o 
 -13   9   8       83.25       58.72     21.70 o 
 -12   9   8      144.28      173.17     21.90 o 
 -11   9   8      382.53      409.74     24.27 o 
 -10   9   8      128.77      103.47     19.43 o 
  -9   9   8      744.14      706.10     26.44 o 
  -8   9   8      125.32      137.39     18.54 o 
  -7   9   8      157.32      162.17     17.77 o 
  -6   9   8      266.13      260.65     18.10 o 
  -5   9   8       33.30       46.18     15.78 o 
  -4   9   8       43.46       56.87     13.55 o 
  -3   9   8      215.82      208.96     14.73 o 
  -2   9   8      440.16      429.85     19.99 o 
  -1   9   8      215.58      228.67     18.05 o 
   0   9   8      305.93      319.99     18.97 o 
   1   9   8       90.84       81.29     15.77 o 
   2   9   8      382.83      337.85     20.20 o 
   3   9   8      425.99      403.78     20.86 o 
   4   9   8      103.99      117.75     17.03 o 
   5   9   8       19.80       18.13     16.02 o 
   6   9   8       19.21       26.81     15.48 o 
   7   9   8      109.80      113.08     16.27 o 
   8   9   8      494.24      502.96     21.18 o 
   9   9   8       86.44      103.82     20.77 o 
  10   9   8       20.70       19.49     23.72 o 
  11   9   8      184.32      150.46     32.59 o 
 -15  10   8       18.77       26.95     34.61 o 
 -14  10   8       14.69        7.86     25.17 o 
 -13  10   8      208.29      210.97     23.69 o 
 -12  10   8      150.25      190.27     22.35 o 
 -11  10   8      356.60      437.68     26.01 o 
 -10  10   8        7.79        6.89     17.77 o 
  -9  10   8       70.77       63.61     21.69 o 
  -8  10   8       51.38       66.40     20.66 o 
  -7  10   8       16.22       14.84     15.07 o 
  -6  10   8      253.04      286.60     19.59 o 
  -5  10   8       94.10       73.70     16.35 o 
  -4  10   8       13.85       27.91     18.02 o 
  -3  10   8       53.84       75.40     19.76 o 
  -2  10   8      399.03      441.35     20.82 o 
  -1  10   8       65.55       70.22     16.27 o 
   0  10   8       87.10       99.66     17.72 o 
   1  10   8      514.60      532.41     22.41 o 
   2  10   8      254.60      282.46     20.04 o 
   3  10   8      115.43      135.36     17.98 o 
   4  10   8       92.58       93.02     16.26 o 
   5  10   8      326.97      316.21     19.20 o 
   6  10   8      103.97      133.13     17.32 o 
   7  10   8       48.92       75.81     22.04 o 
   8  10   8       67.17       38.10     39.53 o 
  -8  11   8      428.34      471.73     24.26 o 
  -7  11   8       23.84       42.90     18.53 o 
  -6  11   8      368.97      390.47     25.45 o 
  -5  11   8       31.19       41.21     19.63 o 
  -4  11   8      151.97      148.35     21.20 o 
  -3  11   8        6.99       10.09     19.61 o 
  -2  11   8       24.30       18.67     19.67 o 
  -1  11   8       53.70       60.57     20.13 o 
   0  11   8      310.33      335.27     23.72 o 
   1  11   8      153.00      166.62     19.52 o 
   2  11   8      128.99      138.99     20.98 o 
   3  11   8       38.74       40.60     21.59 o 
   4  11   8      155.16      177.93     32.85 o 
 -26   0   9      138.78      172.17     42.79 o 
 -25   0   9      120.62      131.91     27.52 o 
 -24   0   9        0.43        0.00     26.45 o 
 -23   0   9       58.75       69.48     27.63 o 
 -22   0   9      850.23      972.91     41.17 o 
 -21   0   9       84.85       98.15     25.25 o 
 -20   0   9      488.07      454.21     22.84 o 
 -19   0   9        6.89       18.07     16.95 o 
 -18   0   9     1701.64     1621.51     33.02 o 
 -17   0   9      200.37      183.24     16.74 o 
 -16   0   9     1873.92     1824.25     29.27 o 
 -15   0   9      206.17      221.95     16.12 o 
 -14   0   9     6020.14     6318.21     47.10 o 
 -13   0   9       32.77       50.32     13.26 o 
 -12   0   9       96.69      104.72      8.35 o 
 -11   0   9      314.07      358.51      8.92 o 
 -10   0   9      785.20      750.06     11.07 o 
  -9   0   9      469.70      476.98     13.73 o 
  -8   0   9        7.71       22.20      9.70 o 
  -7   0   9        5.66       21.23      9.54 o 
  -6   0   9      839.97      773.40     16.30 o 
  -5   0   9      184.75      221.25     10.23 o 
  -4   0   9     7263.22     7738.26     38.04 o 
  -3   0   9     2258.39     2368.11     22.78 o 
  -2   0   9       60.14       43.78      7.28 o 
  -1   0   9      104.06      108.54      9.07 o 
   0   0   9     3679.27     3964.28     28.12 o 
   1   0   9       12.32        9.41      9.02 o 
   2   0   9      375.63      431.08     13.65 o 
   3   0   9        0.09        2.35     15.20 o 
   4   0   9     4036.71     4038.13     44.46 o 
   5   0   9     1253.48     1286.07     29.18 o 
   6   0   9      985.81      951.86     27.03 o 
   7   0   9     1057.24     1018.26     28.40 o 
   8   0   9       83.10       73.23     18.82 o 
   9   0   9       32.00       50.04     19.01 o 
  10   0   9      736.59      664.26     27.35 o 
  11   0   9       63.49       79.56     19.41 o 
  12   0   9       89.31      106.45     20.17 o 
  13   0   9      352.29      318.71     32.20 o 
  14   0   9      262.45      291.07     32.11 o 
  15   0   9      213.33      227.43     26.27 o 
  16   0   9      239.75      243.05     26.40 o 
  17   0   9      137.87      144.73     26.15 o 
  18   0   9      953.49      962.42     64.58 o 
 -26   1   9      192.40      202.05     28.21 o 
 -25   1   9      240.78      247.54     22.95 o 
 -24   1   9       74.13       79.11     20.39 o 
 -23   1   9       40.71       38.38     18.34 o 
 -22   1   9      385.62      354.21     23.35 o 
 -21   1   9      254.30      254.98     17.52 o 
 -20   1   9      403.26      398.32     18.85 o 
 -19   1   9      320.80      363.02     17.44 o 
 -18   1   9      527.98      477.85     15.88 o 
 -17   1   9      139.05      159.89     11.93 o 
 -16   1   9      527.61      502.20     13.70 o 
 -15   1   9      958.94      915.85     15.72 o 
 -14   1   9      713.51      732.96     12.84 o 
 -13   1   9     1222.00     1160.60     12.94 o 
 -12   1   9     1128.20     1113.25     12.44 o 
 -11   1   9      625.48      592.78      9.14 o 
 -10   1   9      316.99      313.57      6.90 o 
  -9   1   9      534.20      656.16      9.91 o 
  -8   1   9      321.52      309.39      8.63 o 
  -7   1   9     1029.65     1078.80     12.05 o 
  -6   1   9      364.56      408.62      7.79 o 
  -5   1   9      320.22      325.71      6.28 o 
  -4   1   9      306.72      302.10      7.22 o 
  -3   1   9     1165.92     1200.53     12.32 o 
  -2   1   9     2114.11     2315.58     17.20 o 
  -1   1   9     2618.80     2822.07     19.23 o 
   0   1   9     3249.31     3395.98     21.59 o 
   1   1   9     3899.54     3847.61     23.44 o 
   2   1   9      332.78      360.26     10.78 o 
   3   1   9      102.63      114.35     10.14 o 
   4   1   9      729.53      714.53     14.62 o 
   5   1   9      774.95      750.85     15.57 o 
   6   1   9       73.98       66.50     11.35 o 
   7   1   9      159.25      163.32     12.52 o 
   8   1   9      339.90      334.94     13.95 o 
   9   1   9      110.34      115.14     14.12 o 
  10   1   9     1078.13     1051.96     21.90 o 
  11   1   9      979.37      955.50     24.45 o 
  12   1   9      210.41      174.13     17.65 o 
  13   1   9      186.59      187.15     16.51 o 
  14   1   9       98.74      101.92     20.18 o 
  15   1   9       41.40       36.51     20.50 o 
  16   1   9       37.99       44.98     17.87 o 
  17   1   9       23.05       13.05     17.25 o 
 -26   2   9      372.05      399.95     36.31 o 
 -25   2   9        4.93        5.90     21.06 o 
 -24   2   9      141.96      162.97     22.24 o 
 -23   2   9       88.54       82.03     17.24 o 
 -22   2   9      109.22      122.69     16.57 o 
 -21   2   9      126.62      140.99     16.15 o 
 -20   2   9       65.90       82.44     15.38 o 
 -19   2   9      280.64      274.17     17.48 o 
 -18   2   9     1098.96     1081.53     21.30 o 
 -17   2   9     1985.49     1913.40     25.67 o 
 -16   2   9      359.28      380.45     13.04 o 
 -15   2   9       18.29       15.94      8.31 o 
 -14   2   9       88.76       98.04      8.06 o 
 -13   2   9      278.01      287.73      9.13 o 
 -12   2   9      143.68      157.06      8.51 o 
 -11   2   9     1242.88     1297.42     14.18 o 
 -10   2   9      462.24      447.50      9.83 o 
  -9   2   9     1061.04     1027.94     13.35 o 
  -8   2   9     1568.05     1599.73     13.95 o 
  -7   2   9      383.01      387.95      8.17 o 
  -6   2   9       88.78       97.58      5.28 o 
  -5   2   9       34.27       47.59      6.79 o 
  -4   2   9       54.20       68.04      7.04 o 
  -3   2   9      611.47      607.14     10.44 o 
  -2   2   9      141.54      126.68      8.35 o 
  -1   2   9      536.50      553.25     11.43 o 
   0   2   9      435.78      503.59     11.40 o 
   1   2   9        2.31        4.38      8.35 o 
   2   2   9     1057.91     1063.70     15.17 o 
   3   2   9      883.28      906.91     14.83 o 
   4   2   9      311.78      337.00     12.03 o 
   5   2   9      898.61      886.29     16.65 o 
   6   2   9      815.85      782.27     16.34 o 
   7   2   9      224.91      253.79     13.22 o 
   8   2   9      332.58      328.54     14.34 o 
   9   2   9     3399.74     3276.70     33.40 o 
  10   2   9      521.57      503.65     18.03 o 
  11   2   9      362.77      355.18     17.66 o 
  12   2   9      176.27      177.71     16.08 o 
  13   2   9      632.58      605.78     22.76 o 
  14   2   9      330.78      349.54     21.03 o 
  15   2   9      412.70      386.96     21.91 o 
  16   2   9      233.45      255.53     22.44 o 
  17   2   9       11.26        4.62     24.73 o 
 -26   3   9        9.83        7.92     31.56 o 
 -25   3   9      267.76      281.42     28.46 o 
 -24   3   9      216.09      204.49     19.13 o 
 -23   3   9      270.57      285.26     19.84 o 
 -22   3   9       86.37       88.10     15.53 o 
 -21   3   9      152.12      143.85     16.40 o 
 -20   3   9      517.00      492.77     20.40 o 
 -19   3   9       51.75       47.03     14.23 o 
 -18   3   9      366.85      375.16     15.51 o 
 -17   3   9      758.48      714.18     17.86 o 
 -16   3   9       75.22       90.02     11.05 o 
 -15   3   9      135.27      117.09      9.93 o 
 -14   3   9      704.39      708.20     12.71 o 
 -13   3   9      227.27      221.57      9.59 o 
 -12   3   9     4063.14     3994.38     23.84 o 
 -11   3   9     1728.84     1800.48     16.62 o 
 -10   3   9      347.55      321.59      8.58 o 
  -9   3   9     1215.32     1176.88     14.39 o 
  -8   3   9     1499.76     1569.07     14.57 o 
  -7   3   9       17.29       21.09      8.68 o 
  -6   3   9       11.65        9.85      8.54 o 
  -5   3   9     1655.95     1572.18     15.25 o 
  -4   3   9     2276.75     2234.78     18.99 o 
  -3   3   9      127.51      150.40      9.21 o 
  -2   3   9      637.38      612.67     11.80 o 
  -1   3   9      866.13      778.89     14.10 o 
   0   3   9      907.96      897.76     15.06 o 
   1   3   9       98.87      112.02     10.58 o 
   2   3   9     4576.59     4569.80     30.90 o 
   3   3   9     1252.37     1251.75     18.39 o 
   4   3   9      286.12      284.87     13.02 o 
   5   3   9     1378.76     1331.20     18.33 o 
   6   3   9      736.87      696.27     15.33 o 
   7   3   9     1897.17     1857.83     21.64 o 
   8   3   9      515.65      556.33     18.30 o 
   9   3   9       96.59       96.07     14.48 o 
  10   3   9      664.57      628.44     20.04 o 
  11   3   9       14.82       21.32     14.00 o 
  12   3   9      353.08      354.77     18.62 o 
  13   3   9       27.81       39.39     14.62 o 
  14   3   9      589.67      633.68     22.00 o 
  15   3   9      369.47      376.47     26.11 o 
  16   3   9       22.16       15.88     17.15 o 
  17   3   9        8.57        9.45     26.80 o 
 -25   4   9       84.41      130.78     32.08 o 
 -24   4   9        0.70        0.00     19.70 o 
 -23   4   9       24.42       21.05     19.66 o 
 -22   4   9       60.18       66.67     17.49 o 
 -21   4   9      159.06      202.44     19.54 o 
 -20   4   9      459.15      454.92     21.55 o 
 -19   4   9      132.29      159.37     17.46 o 
 -18   4   9      524.37      522.85     16.68 o 
 -17   4   9      287.36      288.66     13.34 o 
 -16   4   9       98.87      101.21     11.30 o 
 -15   4   9       83.89       92.15     10.81 o 
 -14   4   9      251.23      231.91     12.00 o 
 -13   4   9     1142.55     1049.43     15.69 o 
 -12   4   9     1163.71     1106.37     14.79 o 
 -11   4   9      563.85      579.42     11.85 o 
 -10   4   9     1402.43     1341.33     15.67 o 
  -9   4   9      218.58      204.25      8.89 o 
  -8   4   9      101.71      123.95      8.46 o 
  -7   4   9      733.73      802.10     13.20 o 
  -6   4   9     1304.26     1288.69     15.62 o 
  -5   4   9     2261.22     2289.57     19.68 o 
  -4   4   9      147.80      145.37      9.99 o 
  -3   4   9      613.22      594.11     12.00 o 
  -2   4   9      694.23      705.54     12.90 o 
  -1   4   9      899.36      842.40     13.14 o 
   0   4   9      163.73      143.85     10.20 o 
   1   4   9     3177.56     3227.36     24.82 o 
   2   4   9     1585.98     1451.25     18.47 o 
   3   4   9     1010.58      942.15     16.29 o 
   4   4   9     1705.87     1721.65     20.49 o 
   5   4   9      157.37      175.75     11.79 o 
   6   4   9      898.31      912.21     18.78 o 
   7   4   9       99.98       94.87     12.53 o 
   8   4   9       12.97        7.67     12.62 o 
   9   4   9        1.68       11.23     13.65 o 
  10   4   9      512.66      500.92     19.35 o 
  11   4   9       36.08       37.44     15.07 o 
  12   4   9      243.51      264.39     18.31 o 
  13   4   9       32.10       34.36     16.44 o 
  14   4   9      175.13      182.06     17.69 o 
  15   4   9       38.29       48.01     16.15 o 
  16   4   9       37.69       33.48     20.45 o 
 -24   5   9      197.31      177.72     44.04 o 
 -23   5   9       67.97       65.17     24.50 o 
 -22   5   9      101.17      119.32     29.88 o 
 -21   5   9      107.32      116.04     21.11 o 
 -20   5   9      310.54      274.87     23.33 o 
 -19   5   9        3.53       12.63     16.20 o 
 -18   5   9      459.61      474.76     18.94 o 
 -17   5   9      805.27      754.33     18.57 o 
 -16   5   9     1024.20      969.19     20.00 o 
 -15   5   9      197.20      160.52     13.83 o 
 -14   5   9       56.16       65.97     12.65 o 
 -13   5   9      210.44      212.08     13.39 o 
 -12   5   9      424.60      390.48     14.72 o 
 -11   5   9      806.78      800.30     13.84 o 
 -10   5   9      796.59      775.05     13.52 o 
  -9   5   9       45.30       43.08      9.09 o 
  -8   5   9      280.11      268.31      9.86 o 
  -7   5   9      620.88      656.24     13.04 o 
  -6   5   9      962.04     1024.18     15.08 o 
  -5   5   9      308.38      268.88     10.63 o 
  -4   5   9      657.81      672.57     14.12 o 
  -3   5   9      732.43      710.89     14.57 o 
  -2   5   9      625.47      599.51     13.94 o 
  -1   5   9     1925.74     1989.75     28.49 o 
   0   5   9      799.74      862.81     16.51 o 
   1   5   9      192.33      174.28     11.22 o 
   2   5   9      990.70      896.84     16.24 o 
   3   5   9      116.68      104.27     11.43 o 
   4   5   9      378.22      385.69     15.48 o 
   5   5   9      276.52      321.00     14.72 o 
   6   5   9      297.24      256.77     14.58 o 
   7   5   9      429.86      390.84     15.70 o 
   8   5   9      311.89      310.52     15.82 o 
   9   5   9      135.66      141.63     15.03 o 
  10   5   9      287.22      281.08     16.05 o 
  11   5   9      385.98      365.78     19.20 o 
  12   5   9       94.70       85.63     15.85 o 
  13   5   9      258.10      267.42     19.70 o 
  14   5   9       12.88       16.02     16.25 o 
  15   5   9       49.59       65.25     17.58 o 
 -22   6   9       11.34       15.62     28.97 o 
 -21   6   9      102.30      129.28     27.92 o 
 -20   6   9      333.97      325.03     25.17 o 
 -19   6   9       45.59       31.31     19.90 o 
 -18   6   9      195.50      192.70     18.86 o 
 -17   6   9      526.81      512.20     18.93 o 
 -16   6   9      196.75      206.69     16.13 o 
 -15   6   9      290.49      310.21     17.01 o 
 -14   6   9      584.57      543.14     18.61 o 
 -13   6   9      826.32      857.89     20.79 o 
 -12   6   9      439.88      400.09     15.57 o 
 -11   6   9      631.55      537.35     15.28 o 
 -10   6   9      615.91      603.77     15.60 o 
  -9   6   9      169.11      177.64     11.07 o 
  -8   6   9     1267.74     1249.02     18.76 o 
  -7   6   9      166.71      154.56     11.46 o 
  -6   6   9     2707.47     2651.61     25.01 o 
  -5   6   9      318.74      309.59     12.95 o 
  -4   6   9     1120.44     1133.57     18.46 o 
  -3   6   9      221.26      229.12     13.87 o 
  -2   6   9      520.28      500.78     16.21 o 
  -1   6   9       94.66       85.94     12.52 o 
   0   6   9      442.65      433.53     15.99 o 
   1   6   9     1388.48     1271.34     19.96 o 
   2   6   9      971.42      916.45     18.00 o 
   3   6   9       12.55       19.53     12.02 o 
   4   6   9      359.10      344.90     15.25 o 
   5   6   9     1450.76     1436.45     23.04 o 
   6   6   9      307.85      342.30     16.38 o 
   7   6   9      427.13      398.49     16.44 o 
   8   6   9      266.64      283.36     16.28 o 
   9   6   9       96.84       83.81     14.76 o 
  10   6   9       65.56       60.43     14.11 o 
  11   6   9       75.14       80.26     14.92 o 
  12   6   9      230.31      206.46     18.51 o 
  13   6   9       39.59       52.92     17.16 o 
  14   6   9      119.71      138.08     20.38 o 
 -22   7   9       43.06       69.31     26.05 o 
 -21   7   9       97.57      125.52     25.20 o 
 -20   7   9       83.78       82.31     23.60 o 
 -19   7   9      182.66      198.11     23.93 o 
 -18   7   9      312.83      263.02     19.80 o 
 -17   7   9      562.94      644.92     24.49 o 
 -16   7   9       43.06       47.38     16.24 o 
 -15   7   9      979.05      958.97     26.76 o 
 -14   7   9      327.79      316.81     19.89 o 
 -13   7   9       26.03        6.18     16.32 o 
 -12   7   9      157.97      139.61     16.01 o 
 -11   7   9      462.47      467.63     19.41 o 
 -10   7   9      157.65      133.20     15.63 o 
  -9   7   9       76.84       78.31     12.84 o 
  -8   7   9      521.34      508.21     15.19 o 
  -7   7   9      488.97      509.32     16.56 o 
  -6   7   9      314.92      339.93     13.58 o 
  -5   7   9      295.93      285.30     13.30 o 
  -4   7   9     1225.83     1153.21     20.52 o 
  -3   7   9      135.06      124.49     13.52 o 
  -2   7   9      335.78      322.92     15.62 o 
  -1   7   9      505.65      484.96     17.00 o 
   0   7   9      487.67      508.77     17.00 o 
   1   7   9       72.35       58.57     15.45 o 
   2   7   9      306.69      300.16     17.23 o 
   3   7   9      332.40      309.13     16.90 o 
   4   7   9      679.69      643.54     19.97 o 
   5   7   9      325.60      288.77     16.87 o 
   6   7   9      171.56      154.16     14.67 o 
   7   7   9      630.37      646.15     19.17 o 
   8   7   9      496.15      508.10     18.57 o 
   9   7   9      141.51      158.03     15.36 o 
  10   7   9        8.46        3.86     14.61 o 
  11   7   9      371.23      423.55     21.15 o 
  12   7   9      107.79      105.53     18.57 o 
  13   7   9      212.38      249.81     28.56 o 
 -20   8   9       70.91       75.04     23.70 o 
 -19   8   9      317.74      304.82     23.06 o 
 -18   8   9       51.39       58.41     23.02 o 
 -17   8   9      452.44      453.93     29.17 o 
 -16   8   9      128.03       95.90     21.30 o 
 -15   8   9      111.89      121.42     22.86 o 
 -14   8   9       59.75       57.69     21.16 o 
 -13   8   9      206.63      235.84     25.35 o 
 -12   8   9       14.94        8.08     17.70 o 
 -11   8   9       73.89       65.12     19.09 o 
 -10   8   9      109.80      113.71     16.94 o 
  -9   8   9      614.79      627.79     21.50 o 
  -8   8   9       93.63       87.70     16.86 o 
  -7   8   9     1286.30     1150.27     26.25 o 
  -6   8   9      285.71      298.49     17.99 o 
  -5   8   9      319.54      258.67     14.99 o 
  -4   8   9      784.58      767.14     19.44 o 
  -3   8   9      889.01      892.37     20.37 o 
  -2   8   9      393.10      386.96     16.08 o 
  -1   8   9      179.46      190.58     16.59 o 
   0   8   9      162.88      158.73     16.85 o 
   1   8   9       81.58       57.45     15.52 o 
   2   8   9      388.06      416.50     20.13 o 
   3   8   9        7.43       23.48     15.63 o 
   4   8   9      241.01      243.70     17.98 o 
   5   8   9       19.33       24.15     14.46 o 
   6   8   9       58.01       63.01     15.16 o 
   7   8   9      796.17      859.10     23.61 o 
   8   8   9      304.17      337.20     19.12 o 
   9   8   9      192.76      204.36     18.38 o 
  10   8   9       74.01       84.56     19.19 o 
  11   8   9      112.41      120.78     22.59 o 
 -18   9   9      163.52      178.44     47.53 o 
 -17   9   9       19.14        2.49     23.07 o 
 -16   9   9      145.88      152.58     25.86 o 
 -15   9   9       50.97       53.40     19.91 o 
 -14   9   9       39.01       43.76     23.02 o 
 -13   9   9       16.93       21.17     20.29 o 
 -12   9   9       58.36       35.95     17.25 o 
 -11   9   9      160.86      172.61     22.09 o 
 -10   9   9       11.31       13.55     17.09 o 
  -9   9   9      414.45      404.81     20.27 o 
  -8   9   9      440.32      414.06     20.37 o 
  -7   9   9        6.43       17.04     15.32 o 
  -6   9   9       34.01       29.05     15.67 o 
  -5   9   9      252.96      236.44     20.06 o 
  -4   9   9      874.32      852.80     20.78 o 
  -3   9   9      159.34      170.62     17.17 o 
  -2   9   9      271.87      270.55     18.50 o 
  -1   9   9      362.40      364.97     19.82 o 
   0   9   9      336.66      335.54     20.17 o 
   1   9   9       88.69       89.49     16.70 o 
   2   9   9      171.66      175.38     18.30 o 
   3   9   9      131.58      122.30     17.23 o 
   4   9   9       47.53       42.13     17.48 o 
   5   9   9       61.42       60.28     16.68 o 
   6   9   9      143.00      149.91     19.73 o 
   7   9   9      234.11      276.53     21.36 o 
   8   9   9       37.18       40.28     18.23 o 
   9   9   9      254.16      269.03     37.41 o 
 -14  10   9        4.92       22.46     42.91 o 
 -13  10   9      178.79      194.52     22.17 o 
 -12  10   9       21.33       17.46     20.02 o 
 -11  10   9      136.91      146.33     22.60 o 
 -10  10   9       43.96       37.31     17.30 o 
  -9  10   9      502.40      501.46     22.28 o 
  -8  10   9     1252.65     1372.17     31.32 o 
  -7  10   9      326.35      375.47     21.04 o 
  -6  10   9      114.36      122.49     18.23 o 
  -5  10   9      314.43      345.56     24.78 o 
  -4  10   9       62.88       68.39     24.63 o 
  -3  10   9       22.20       14.08     21.43 o 
  -2  10   9      131.36      135.64     18.07 o 
  -1  10   9      289.51      332.97     20.21 o 
   0  10   9       65.05       80.96     17.72 o 
   1  10   9      499.59      525.47     23.51 o 
   2  10   9       56.83       62.26     17.23 o 
   3  10   9       45.24       38.42     18.65 o 
   4  10   9       33.75       28.20     17.59 o 
   5  10   9       97.79       93.89     18.78 o 
   6  10   9       71.39       63.09     29.59 o 
 -10  11   9      140.97      127.04     44.68 o 
  -9  11   9       76.71      103.00     43.01 o 
  -8  11   9      141.44      124.22     36.14 o 
  -4  11   9      303.91      359.36     49.80 o 
  -3  11   9       90.33      105.54     41.18 o 
  -2  11   9      128.97      127.37     45.28 o 
  -1  11   9      127.34      118.62     30.52 o 
   0  11   9       28.67       15.94     26.18 o 
   1  11   9       92.83      146.30     32.51 o 
   2  11   9      146.56      135.55     30.08 o 
 -26   0  10        0.05        0.00     44.37 o 
 -25   0  10        0.44        0.00     31.06 o 
 -24   0  10       69.02       99.92     29.18 o 
 -23   0  10       54.16       38.99     26.31 o 
 -22   0  10      296.02      247.23     30.84 o 
 -21   0  10      258.58      242.16     26.57 o 
 -20   0  10       97.09       93.61     19.10 o 
 -19   0  10        1.80       10.12     16.55 o 
 -18   0  10      110.57      110.16     15.94 o 
 -17   0  10      120.87      117.05     15.40 o 
 -16   0  10      242.66      239.33     17.12 o 
 -15   0  10       52.26       64.28     14.96 o 
 -14   0  10      770.12      757.22     21.01 o 
 -13   0  10     2678.38     2731.34     32.58 o 
 -12   0  10      814.15      768.83     16.62 o 
 -11   0  10      707.19      627.12     16.49 o 
 -10   0  10     1154.97     1114.30     18.68 o 
  -9   0  10      645.12      661.88     15.98 o 
  -8   0  10      430.97      412.74     14.21 o 
  -7   0  10     4335.04     4276.47     34.13 o 
  -6   0  10     1845.03     2106.43     21.87 o 
  -5   0  10     1894.80     1900.42     21.50 o 
  -4   0  10       15.06       31.58     10.17 o 
  -3   0  10     2782.58     2799.89     29.06 o 
  -2   0  10      437.75      428.72     17.84 o 
  -1   0  10     1623.25     1815.45     29.41 o 
   0   0  10      145.36      154.17     16.82 o 
   1   0  10       55.03       32.87     15.40 o 
   2   0  10     1262.89     1285.72     28.14 o 
   3   0  10     2166.20     2243.56     35.82 o 
   4   0  10     1073.63     1087.93     28.18 o 
   5   0  10      126.96      149.68     18.71 o 
   6   0  10       25.79       23.56     17.56 o 
   7   0  10       70.48       71.47     20.21 o 
   8   0  10      136.72      129.51     20.76 o 
   9   0  10      288.85      272.30     22.89 o 
  10   0  10       90.28       98.09     20.25 o 
  11   0  10      491.34      540.07     26.59 o 
  12   0  10       57.39       27.87     25.11 o 
  13   0  10       64.09       45.65     29.96 o 
  14   0  10      195.69      254.36     35.42 o 
  15   0  10       14.35       19.29     21.08 o 
  16   0  10       22.52        7.79     28.02 o 
  17   0  10       14.11        0.00     28.85 o 
 -26   1  10      206.95      243.53     30.45 o 
 -25   1  10      179.42      227.65     25.42 o 
 -24   1  10      307.78      312.18     23.45 o 
 -23   1  10      548.28      588.76     26.78 o 
 -22   1  10      320.61      310.50     21.91 o 
 -21   1  10       30.36       27.76     14.49 o 
 -20   1  10       30.08       11.58     14.64 o 
 -19   1  10      129.78      119.50     14.96 o 
 -18   1  10      529.00      537.19     15.90 o 
 -17   1  10     1074.90     1006.87     17.33 o 
 -16   1  10      972.13     1004.04     17.13 o 
 -15   1  10     1784.27     1752.49     20.33 o 
 -14   1  10     1607.95     1530.47     20.37 o 
 -13   1  10     1242.56     1186.60     14.76 o 
 -12   1  10       71.55       69.95      7.67 o 
 -11   1  10      138.61      136.17      8.06 o 
 -10   1  10      646.74      609.17     12.50 o 
  -9   1  10      122.39      120.22      7.49 o 
  -8   1  10      110.11      103.41      7.45 o 
  -7   1  10      410.81      477.41     11.36 o 
  -6   1  10       41.62       55.98      7.38 o 
  -5   1  10       43.75       31.93      6.40 o 
  -4   1  10     3611.91     3758.18     20.92 o 
  -3   1  10      699.00      722.08     11.02 o 
  -2   1  10      653.81      578.79     11.08 o 
  -1   1  10      946.25      968.04     13.41 o 
   0   1  10      425.74      414.00     12.87 o 
   1   1  10      468.74      467.66     13.50 o 
   2   1  10      607.27      561.24     15.73 o 
   3   1  10       25.54       27.77     12.01 o 
   4   1  10      253.87      261.77     14.47 o 
   5   1  10      250.39      253.21     14.80 o 
   6   1  10      150.64      132.69     13.87 o 
   7   1  10     2186.38     2028.60     26.89 o 
   8   1  10     1054.38      975.39     20.98 o 
   9   1  10      370.60      330.64     17.01 o 
  10   1  10      598.72      614.63     19.22 o 
  11   1  10      434.34      419.23     20.99 o 
  12   1  10       65.96       71.65     17.45 o 
  13   1  10       11.56        6.78     15.22 o 
  14   1  10        4.59        7.21     19.52 o 
  15   1  10      124.83      123.92     21.74 o 
  16   1  10       44.55       53.55     22.92 o 
 -26   2  10       95.48      124.44     29.94 o 
 -25   2  10      478.53      535.23     27.23 o 
 -24   2  10      529.15      492.85     25.50 o 
 -23   2  10      107.40      116.29     17.69 o 
 -22   2  10      289.90      303.85     18.86 o 
 -21   2  10      105.92      101.03     15.90 o 
 -20   2  10      236.26      254.88     17.47 o 
 -19   2  10      348.45      360.04     16.94 o 
 -18   2  10      159.85      180.57     14.30 o 
 -17   2  10      225.38      196.46     12.69 o 
 -16   2  10      628.28      602.48     15.49 o 
 -15   2  10        6.86        9.51      9.38 o 
 -14   2  10      119.79      139.17      9.00 o 
 -13   2  10      277.69      303.61     10.13 o 
 -12   2  10     2231.03     2315.41     18.72 o 
 -11   2  10       19.11       27.72      7.77 o 
 -10   2  10     1976.58     1848.07     19.91 o 
  -9   2  10     2989.83     2961.31     26.30 o 
  -8   2  10      334.12      323.55     12.74 o 
  -7   2  10      494.83      521.46     10.83 o 
  -6   2  10     3710.79     3623.59     24.53 o 
  -5   2  10      108.08       95.40      7.41 o 
  -4   2  10      480.46      476.26      9.97 o 
  -3   2  10      846.36      821.86     11.99 o 
  -2   2  10       17.59       24.18      8.02 o 
  -1   2  10      278.02      310.33     10.43 o 
   0   2  10      578.78      650.58     12.96 o 
   1   2  10     1451.62     1436.78     17.16 o 
   2   2  10      992.53      987.15     15.55 o 
   3   2  10     1715.59     1701.04     19.45 o 
   4   2  10       79.63      102.93     11.21 o 
   5   2  10      260.45      252.51     13.04 o 
   6   2  10      164.97      207.71     14.69 o 
   7   2  10      982.22      965.75     20.91 o 
   8   2  10      375.14      382.82     16.78 o 
   9   2  10       14.69       19.97     15.81 o 
  10   2  10      418.72      405.49     19.57 o 
  11   2  10      505.38      466.13     21.34 o 
  12   2  10       13.84       17.10     16.21 o 
  13   2  10      257.56      272.69     20.77 o 
  14   2  10      659.92      650.13     24.96 o 
  15   2  10      625.42      652.19     29.27 o 
  16   2  10       19.32       24.70     41.72 o 
 -25   3  10      156.67      178.28     27.53 o 
 -24   3  10       53.27       47.30     15.87 o 
 -23   3  10       72.37       70.94     17.26 o 
 -22   3  10      327.68      334.12     20.06 o 
 -21   3  10      206.06      203.96     17.55 o 
 -20   3  10      154.49      168.27     16.57 o 
 -19   3  10      284.97      317.40     17.80 o 
 -18   3  10      197.41      208.51     16.07 o 
 -17   3  10     1136.86     1148.79     21.13 o 
 -16   3  10      234.67      217.64     14.78 o 
 -15   3  10      775.63      773.40     13.64 o 
 -14   3  10      459.05      428.20     11.37 o 
 -13   3  10       71.60       68.97      9.38 o 
 -12   3  10      103.79       95.71      9.55 o 
 -11   3  10      339.94      331.16     11.23 o 
 -10   3  10      837.40      836.41     15.45 o 
  -9   3  10      622.64      647.96     13.14 o 
  -8   3  10      607.48      588.70     13.59 o 
  -7   3  10      130.84      142.38     10.21 o 
  -6   3  10     1757.75     1736.98     19.34 o 
  -5   3  10      782.24      798.59     14.72 o 
  -4   3  10      538.62      609.16     14.48 o 
  -3   3  10     1698.93     1633.92     15.88 o 
  -2   3  10       84.29       87.01      8.34 o 
  -1   3  10      648.40      682.84     13.18 o 
   0   3  10     1343.97     1352.00     17.07 o 
   1   3  10     2789.59     2720.58     22.98 o 
   2   3  10     2627.82     2519.20     24.47 o 
   3   3  10       66.94       65.74     11.21 o 
   4   3  10     2566.77     2550.42     25.62 o 
   5   3  10     1052.78      984.94     17.48 o 
   6   3  10      334.55      336.78     13.33 o 
   7   3  10      243.70      235.08     15.49 o 
   8   3  10      485.50      501.21     18.57 o 
   9   3  10      358.38      356.93     17.73 o 
  10   3  10      983.56      986.38     26.00 o 
  11   3  10      284.48      257.87     19.58 o 
  12   3  10      532.09      523.55     23.06 o 
  13   3  10      120.67      129.83     18.76 o 
  14   3  10       76.25       82.63     20.00 o 
  15   3  10      106.00       89.67     19.43 o 
  16   3  10       36.63       36.66     45.54 o 
 -25   4  10       30.53       59.11     29.51 o 
 -24   4  10       10.44       23.22     19.99 o 
 -23   4  10       45.25       53.85     18.04 o 
 -22   4  10      189.40      153.69     18.71 o 
 -21   4  10      546.42      584.53     21.86 o 
 -20   4  10       10.21        9.37     17.65 o 
 -19   4  10      241.17      256.20     19.95 o 
 -18   4  10      195.39      194.81     18.22 o 
 -17   4  10      117.08      112.71     14.54 o 
 -16   4  10       66.08       60.28     12.03 o 
 -15   4  10     1518.59     1517.04     22.64 o 
 -14   4  10     1867.65     1792.42     22.06 o 
 -13   4  10      359.21      372.68     12.42 o 
 -12   4  10      296.21      290.52     11.43 o 
 -11   4  10      881.93      879.25     15.13 o 
 -10   4  10       24.79       26.60      9.42 o 
  -9   4  10      172.05      175.99     10.46 o 
  -8   4  10      407.14      393.36     11.43 o 
  -7   4  10      452.93      516.32     12.23 o 
  -6   4  10       29.56       24.82      8.67 o 
  -5   4  10     1093.27     1004.79     15.06 o 
  -4   4  10     2253.62     2195.17     21.70 o 
  -3   4  10      829.45      827.13     15.55 o 
  -2   4  10     1630.70     1571.47     17.91 o 
  -1   4  10      422.16      422.57     11.67 o 
   0   4  10      499.02      498.30     13.45 o 
   1   4  10      391.49      435.24     13.37 o 
   2   4  10     1586.07     1579.87     20.05 o 
   3   4  10     2386.83     2317.37     26.91 o 
   4   4  10     1722.15     1641.45     20.83 o 
   5   4  10       10.28       23.62     10.85 o 
   6   4  10      768.14      730.26     18.24 o 
   7   4  10      739.50      671.21     18.33 o 
   8   4  10       95.22       78.95     13.95 o 
   9   4  10      126.36      139.16     16.30 o 
  10   4  10       87.69       93.57     15.39 o 
  11   4  10      950.35     1023.15     24.85 o 
  12   4  10      374.47      355.50     22.57 o 
  13   4  10       97.40       99.02     19.04 o 
  14   4  10      287.41      332.14     21.65 o 
  15   4  10      253.00      267.78     28.16 o 
 -24   5  10       84.75       88.97     45.24 o 
 -23   5  10      242.65      233.66     26.79 o 
 -22   5  10       87.27       98.74     29.29 o 
 -21   5  10      479.24      460.85     37.18 o 
 -20   5  10      183.43      171.94     23.49 o 
 -19   5  10        6.18        7.65     15.63 o 
 -18   5  10      220.52      199.59     15.92 o 
 -17   5  10      304.12      314.02     15.82 o 
 -16   5  10      298.00      296.07     14.90 o 
 -15   5  10      117.16      108.65     13.07 o 
 -14   5  10       53.11       70.24     12.41 o 
 -13   5  10      316.55      336.87     14.99 o 
 -12   5  10       32.56       27.37     10.95 o 
 -11   5  10      335.12      346.81     11.46 o 
 -10   5  10      310.15      327.99     11.23 o 
  -9   5  10      811.89      796.59     14.84 o 
  -8   5  10       40.49       41.90     10.60 o 
  -7   5  10      661.24      611.58     13.47 o 
  -6   5  10     1099.89     1099.90     16.13 o 
  -5   5  10      880.24      859.43     15.21 o 
  -4   5  10     2437.83     2312.69     23.17 o 
  -3   5  10     2614.81     2618.41     24.39 o 
  -2   5  10      129.80      136.86     13.17 o 
  -1   5  10     1094.93     1032.83     20.00 o 
   0   5  10      193.04      210.93     12.73 o 
   1   5  10      853.95      866.53     16.51 o 
   2   5  10      215.66      204.48     12.38 o 
   3   5  10       27.13       24.56     10.81 o 
   4   5  10     1496.18     1476.65     22.86 o 
   5   5  10      157.80      152.13     13.77 o 
   6   5  10      386.99      394.60     16.56 o 
   7   5  10       13.09       15.96     12.10 o 
   8   5  10      164.47      190.33     15.41 o 
   9   5  10      373.43      356.05     17.31 o 
  10   5  10      413.32      444.03     20.18 o 
  11   5  10       27.48       38.62     16.07 o 
  12   5  10       35.27       56.22     16.97 o 
  13   5  10       67.13       75.86     17.14 o 
  14   5  10      258.33      262.41     33.89 o 
 -22   6  10      337.03      409.90     34.63 o 
 -21   6  10      220.79      236.76     28.98 o 
 -20   6  10      152.02      151.30     21.60 o 
 -19   6  10       63.18       62.64     15.20 o 
 -18   6  10      160.73      192.01     17.53 o 
 -17   6  10      349.63      328.16     16.84 o 
 -16   6  10       84.12       89.57     13.53 o 
 -15   6  10      634.53      652.38     18.88 o 
 -14   6  10       90.55       87.18     13.17 o 
 -13   6  10      683.34      665.60     18.26 o 
 -12   6  10      310.39      304.04     15.42 o 
 -11   6  10       81.52       83.89     11.54 o 
 -10   6  10      679.55      659.32     14.92 o 
  -9   6  10       69.06       69.46     10.73 o 
  -8   6  10       16.79       21.05     11.96 o 
  -7   6  10      573.51      533.55     16.76 o 
  -6   6  10      548.97      540.69     15.24 o 
  -5   6  10      349.10      350.48     14.01 o 
  -4   6  10      838.32      777.12     17.08 o 
  -3   6  10     1160.46     1108.78     20.80 o 
  -2   6  10      387.92      385.23     15.77 o 
  -1   6  10     2624.03     2575.17     28.94 o 
   0   6  10       53.82       51.09     12.61 o 
   1   6  10     1511.69     1444.97     23.46 o 
   2   6  10      565.64      543.94     17.72 o 
   3   6  10      107.35      109.41     13.44 o 
   4   6  10      810.83      757.62     19.14 o 
   5   6  10      471.05      475.80     17.35 o 
   6   6  10      114.14      110.73     14.42 o 
   7   6  10      190.96      187.05     15.69 o 
   8   6  10       40.76       22.72     13.82 o 
   9   6  10      169.65      187.24     15.76 o 
  10   6  10       53.91       60.52     14.78 o 
  11   6  10       19.83       14.98     16.65 o 
  12   6  10       79.06       98.77     18.62 o 
  13   6  10       52.75       48.17     26.13 o 
 -21   7  10       89.88      110.35     27.11 o 
 -20   7  10       69.65       69.26     22.13 o 
 -19   7  10       27.22        6.47     21.82 o 
 -18   7  10        0.75        0.00     17.76 o 
 -17   7  10        7.63        9.32     17.14 o 
 -16   7  10      466.57      500.75     21.65 o 
 -15   7  10       89.76       79.16     15.06 o 
 -14   7  10      385.20      415.49     19.28 o 
 -13   7  10      639.18      643.10     23.81 o 
 -12   7  10      216.09      209.14     17.45 o 
 -11   7  10      482.70      504.58     18.03 o 
 -10   7  10       48.81       59.64     13.44 o 
  -9   7  10       63.24       56.82     13.35 o 
  -8   7  10      262.84      256.08     14.50 o 
  -7   7  10      419.51      427.39     16.23 o 
  -6   7  10      740.21      681.30     18.36 o 
  -5   7  10      462.36      471.61     15.50 o 
  -4   7  10      197.33      205.88     13.23 o 
  -3   7  10      291.46      279.36     15.49 o 
  -2   7  10      119.27      116.59     13.85 o 
  -1   7  10      232.63      218.52     15.18 o 
   0   7  10       74.67       72.36     14.96 o 
   1   7  10       83.88       90.23     16.09 o 
   2   7  10      266.08      241.42     17.89 o 
   3   7  10      170.18      170.29     16.35 o 
   4   7  10      361.81      341.44     17.85 o 
   5   7  10      145.38      148.12     16.03 o 
   6   7  10      255.44      235.25     16.65 o 
   7   7  10      277.16      268.13     16.68 o 
   8   7  10      250.03      268.38     16.61 o 
   9   7  10       85.15       66.74     15.37 o 
  10   7  10       21.09       20.19     14.92 o 
  11   7  10      509.68      534.15     27.82 o 
  12   7  10      123.64      103.07     40.88 o 
 -20   8  10      113.96      123.34     48.17 o 
 -19   8  10       54.37       46.65     23.27 o 
 -18   8  10      512.54      539.19     30.17 o 
 -17   8  10      191.79      146.72     25.14 o 
 -16   8  10       96.93       88.50     22.94 o 
 -15   8  10      133.17      120.75     20.23 o 
 -14   8  10       74.59       81.53     17.92 o 
 -13   8  10      118.83      117.79     19.69 o 
 -12   8  10       91.20      122.36     17.18 o 
 -11   8  10      959.88     1000.14     26.17 o 
 -10   8  10       56.59       45.86     16.66 o 
  -9   8  10      216.39      205.15     17.89 o 
  -8   8  10      180.90      191.77     17.98 o 
  -7   8  10      231.39      256.59     19.72 o 
  -6   8  10       93.44      106.20     15.69 o 
  -5   8  10       16.73       18.84     14.26 o 
  -4   8  10       15.23        8.35     12.78 o 
  -3   8  10      154.51      158.01     14.79 o 
  -2   8  10      592.27      579.27     19.04 o 
  -1   8  10       14.82       23.20     14.96 o 
   0   8  10       76.46       80.07     16.79 o 
   1   8  10       13.28       16.76     15.23 o 
   2   8  10      127.53      149.91     18.59 o 
   3   8  10      188.55      180.45     18.53 o 
   4   8  10      489.91      507.05     23.20 o 
   5   8  10       25.41       29.73     16.95 o 
   6   8  10       25.36       30.68     17.51 o 
   7   8  10       57.06       57.78     15.87 o 
   8   8  10      193.38      195.09     19.04 o 
   9   8  10       27.50       31.00     18.06 o 
  10   8  10      280.44      246.55     37.01 o 
 -17   9  10      321.23      330.48     38.25 o 
 -16   9  10      112.65       94.10     26.07 o 
 -15   9  10       76.20       78.46     21.41 o 
 -14   9  10      171.24      184.73     21.72 o 
 -13   9  10       19.35       19.18     18.35 o 
 -12   9  10       12.62       11.62     16.87 o 
 -11   9  10       43.37       30.20     17.18 o 
 -10   9  10       44.25       38.06     16.74 o 
  -9   9  10       33.22       19.77     17.04 o 
  -8   9  10      288.03      334.46     19.90 o 
  -7   9  10       86.48       94.73     17.93 o 
  -6   9  10       49.17       54.66     19.08 o 
  -5   9  10       45.18       34.07     18.09 o 
  -4   9  10      408.38      386.19     20.26 o 
  -3   9  10      323.22      358.17     19.27 o 
  -2   9  10       95.90      112.35     16.65 o 
  -1   9  10       35.61       41.30     16.76 o 
   0   9  10      274.31      293.54     20.41 o 
   1   9  10       85.02      105.57     16.80 o 
   2   9  10      211.64      221.36     19.00 o 
   3   9  10      119.82      136.76     17.80 o 
   4   9  10        0.95        1.41     17.70 o 
   5   9  10      360.11      393.04     22.12 o 
   6   9  10       45.64       53.35     18.86 o 
   7   9  10      208.05      224.17     24.94 o 
   8   9  10       40.30       38.29     42.63 o 
 -13  10  10      151.65      142.34     39.82 o 
 -12  10  10      190.15      221.57     24.32 o 
 -11  10  10      581.30      618.38     25.48 o 
 -10  10  10      199.71      233.68     20.02 o 
  -9  10  10       60.67       55.37     18.16 o 
  -8  10  10      343.96      393.32     22.15 o 
  -7  10  10       62.68       62.81     17.29 o 
  -6  10  10       84.10       86.29     17.73 o 
  -5  10  10      107.78       98.21     23.28 o 
  -4  10  10      265.59      297.44     28.11 o 
  -3  10  10      164.70      171.05     26.68 o 
  -2  10  10      293.38      301.02     19.98 o 
  -1  10  10        9.04        6.95     17.45 o 
   0  10  10      434.30      421.87     22.61 o 
   1  10  10       83.99       91.37     18.93 o 
   2  10  10       42.42       48.12     19.27 o 
   3  10  10       53.50       43.90     22.40 o 
   4  10  10      171.50      197.38     49.08 o 
 -26   0  11        3.18        8.86     52.00 o 
 -25   0  11      162.28      212.38     34.04 o 
 -24   0  11       22.55       27.58     24.72 o 
 -23   0  11       32.94       44.48     28.65 o 
 -22   0  11       30.98       39.34     22.95 o 
 -21   0  11        3.47        8.98     24.09 o 
 -20   0  11      205.04      204.29     21.06 o 
 -19   0  11      170.91      165.12     17.13 o 
 -18   0  11      375.97      352.36     18.99 o 
 -17   0  11      120.13      117.48     16.37 o 
 -16   0  11      160.18      144.03     16.18 o 
 -15   0  11     1314.36     1321.28     26.75 o 
 -14   0  11     4462.19     4302.40     41.51 o 
 -13   0  11      104.67      113.03     14.67 o 
 -12   0  11      804.59      766.78     22.78 o 
 -11   0  11      400.35      410.49     15.33 o 
 -10   0  11       16.28       14.77     10.50 o 
  -9   0  11     1228.77     1230.35     20.90 o 
  -8   0  11      315.72      346.77     14.91 o 
  -7   0  11      376.11      415.29     15.76 o 
  -6   0  11       35.11       31.30     10.26 o 
  -5   0  11     2375.51     2480.16     25.68 o 
  -4   0  11      147.67      122.60     12.14 o 
  -3   0  11      436.38      494.50     19.22 o 
  -2   0  11     1152.10      975.36     25.81 o 
  -1   0  11       94.90      105.36     15.59 o 
   0   0  11      448.53      447.92     20.66 o 
   1   0  11      880.71      821.12     24.82 o 
   2   0  11      568.22      483.67     22.75 o 
   3   0  11       57.02       50.55     18.23 o 
   4   0  11      135.79      126.22     19.08 o 
   5   0  11        7.02       14.26     18.02 o 
   6   0  11      304.86      308.67     23.60 o 
   7   0  11       68.44       67.46     20.65 o 
   8   0  11       20.97       35.03     19.32 o 
   9   0  11       23.09       25.97     21.01 o 
  10   0  11      106.83      104.53     22.76 o 
  11   0  11      162.22      116.67     22.37 o 
  12   0  11       21.54       29.68     31.34 o 
  13   0  11       53.82       53.00     30.99 o 
  14   0  11       27.95       23.08     32.26 o 
  15   0  11      128.73       75.42     42.05 o 
 -26   1  11      540.36      547.90     42.10 o 
 -25   1  11       98.29      117.07     22.60 o 
 -24   1  11       14.62       22.49     19.21 o 
 -23   1  11       75.88       60.00     19.10 o 
 -22   1  11      340.87      332.72     19.19 o 
 -21   1  11       71.30       45.65     14.61 o 
 -20   1  11       88.39       82.47     15.17 o 
 -19   1  11      423.60      424.04     15.46 o 
 -18   1  11      100.52       89.58     11.29 o 
 -17   1  11      896.60      880.80     16.80 o 
 -16   1  11      245.04      227.74     12.06 o 
 -15   1  11     2611.42     2538.43     24.09 o 
 -14   1  11     1288.22     1231.50     20.75 o 
 -13   1  11     1253.02     1177.63     19.84 o 
 -12   1  11     3222.95     3262.78     29.40 o 
 -11   1  11     1130.18     1085.57     17.74 o 
 -10   1  11     1810.86     1897.40     21.83 o 
  -9   1  11      262.60      273.87     12.44 o 
  -8   1  11      155.11      145.21      9.64 o 
  -7   1  11       49.68       59.89      9.33 o 
  -6   1  11      464.16      398.35     10.77 o 
  -5   1  11      620.74      583.90     11.39 o 
  -4   1  11      201.73      172.08      9.19 o 
  -3   1  11      213.02      204.41     10.29 o 
  -2   1  11      173.65      173.29     11.04 o 
  -1   1  11      233.94      245.00     12.27 o 
   0   1  11      831.31      812.82     16.24 o 
   1   1  11      295.62      291.90     13.90 o 
   2   1  11      948.70      944.13     19.07 o 
   3   1  11      588.16      610.68     17.52 o 
   4   1  11      486.96      471.32     16.67 o 
   5   1  11     1193.18     1081.25     21.42 o 
   6   1  11     1166.47     1143.82     22.56 o 
   7   1  11       43.84       45.86     13.31 o 
   8   1  11       86.91       67.20     14.14 o 
   9   1  11       95.95      110.50     15.21 o 
  10   1  11        7.12       19.48     16.96 o 
  11   1  11       46.60       51.10     16.91 o 
  12   1  11       61.83       58.28     17.35 o 
  13   1  11       29.84       31.20     18.08 o 
  14   1  11      257.67      242.58     24.73 o 
  15   1  11      128.00      119.63     44.60 o 
 -25   2  11       52.81       62.12     24.40 o 
 -24   2  11       68.73       83.28     19.40 o 
 -23   2  11      161.99      144.23     18.06 o 
 -22   2  11      146.08      129.79     17.66 o 
 -21   2  11      233.07      273.71     17.99 o 
 -20   2  11      448.29      428.43     17.87 o 
 -19   2  11      568.57      512.43     18.51 o 
 -18   2  11      139.60      151.84     13.90 o 
 -17   2  11       66.83       72.10     13.03 o 
 -16   2  11       82.06       87.91     14.06 o 
 -15   2  11      861.04      878.50     21.26 o 
 -14   2  11     1010.65      974.23     21.62 o 
 -13   2  11     1161.67     1120.95     16.06 o 
 -12   2  11       86.95       73.57      9.32 o 
 -11   2  11     1073.20     1030.92     18.21 o 
 -10   2  11      144.02      154.37     11.96 o 
  -9   2  11      439.25      427.36     14.10 o 
  -8   2  11      109.38       97.01     11.34 o 
  -7   2  11     1360.34     1401.93     15.95 o 
  -6   2  11      577.83      557.83     11.99 o 
  -5   2  11      421.81      394.49     11.08 o 
  -4   2  11       63.36       63.69      7.98 o 
  -3   2  11       14.95       13.56      8.91 o 
  -2   2  11       71.16       66.27     10.14 o 
  -1   2  11      808.46      770.22     15.64 o 
   0   2  11     1504.51     1439.29     19.73 o 
   1   2  11      779.91      776.14     16.71 o 
   2   2  11      612.26      570.74     15.71 o 
   3   2  11     1207.60     1119.29     19.70 o 
   4   2  11      521.55      584.81     17.95 o 
   5   2  11      726.35      722.16     19.13 o 
   6   2  11      174.63      168.47     14.55 o 
   7   2  11      429.98      388.57     16.64 o 
   8   2  11      309.06      288.67     16.60 o 
   9   2  11      108.45      112.25     17.43 o 
  10   2  11      114.34      120.95     17.68 o 
  11   2  11      186.12      184.02     18.25 o 
  12   2  11      140.32      137.04     19.17 o 
  13   2  11      346.12      316.05     20.98 o 
  14   2  11       27.28       28.62     18.35 o 
  15   2  11      249.61      217.32     51.02 o 
 -25   3  11      111.05      116.92     24.70 o 
 -24   3  11       48.64       57.77     21.16 o 
 -23   3  11      676.50      647.80     27.00 o 
 -22   3  11       85.85      111.36     19.33 o 
 -21   3  11      200.37      235.07     22.09 o 
 -20   3  11      112.53      117.93     17.05 o 
 -19   3  11      218.76      211.08     19.09 o 
 -18   3  11      305.42      339.60     24.48 o 
 -17   3  11      370.48      318.50     23.46 o 
 -16   3  11       25.32       33.35     15.45 o 
 -15   3  11     1532.46     1463.38     22.06 o 
 -14   3  11      507.96      508.97     13.29 o 
 -13   3  11      133.93      139.32     10.43 o 
 -12   3  11      213.30      220.34     11.13 o 
 -11   3  11      760.24      787.76     16.00 o 
 -10   3  11      263.34      308.99     13.75 o 
  -9   3  11      308.99      312.99     12.29 o 
  -8   3  11      148.20      144.62     10.93 o 
  -7   3  11      761.54      714.70     14.85 o 
  -6   3  11      304.65      284.70     12.09 o 
  -5   3  11     1517.16     1503.24     17.29 o 
  -4   3  11     1401.66     1422.58     18.08 o 
  -3   3  11       87.26       78.71      9.42 o 
  -2   3  11      100.58      103.74      9.08 o 
  -1   3  11      434.07      409.10     12.31 o 
   0   3  11      363.68      351.07     12.47 o 
   1   3  11     2220.75     2239.45     22.25 o 
   2   3  11     2020.62     1908.45     23.54 o 
   3   3  11      406.53      372.39     16.02 o 
   4   3  11      567.24      602.97     18.20 o 
   5   3  11      687.40      672.22     18.83 o 
   6   3  11       18.53       11.42     13.58 o 
   7   3  11      202.05      226.28     18.91 o 
   8   3  11      170.29      139.25     17.97 o 
   9   3  11       62.91       54.96     17.38 o 
  10   3  11      255.97      308.15     19.96 o 
  11   3  11      120.92      119.62     18.89 o 
  12   3  11      539.66      569.70     24.22 o 
  13   3  11       62.88       50.30     18.96 o 
  14   3  11       48.21       62.05     30.02 o 
 -24   4  11       70.47       54.99     21.12 o 
 -23   4  11       99.68      105.52     19.44 o 
 -22   4  11       58.83       65.68     19.76 o 
 -21   4  11      220.19      219.99     28.27 o 
 -20   4  11       74.42       61.46     20.91 o 
 -19   4  11      834.18      903.29     32.34 o 
 -18   4  11       94.48      104.56     21.12 o 
 -17   4  11      130.77      143.38     17.57 o 
 -16   4  11      114.34      106.45     14.10 o 
 -15   4  11     1318.22     1303.53     20.17 o 
 -14   4  11      613.44      527.15     13.74 o 
 -13   4  11     1258.67     1134.39     17.32 o 
 -12   4  11      195.12      172.55     11.08 o 
 -11   4  11       13.45       15.72      9.67 o 
 -10   4  11     1081.90     1019.65     17.63 o 
  -9   4  11     1135.95     1015.55     17.48 o 
  -8   4  11      260.25      240.33     11.07 o 
  -7   4  11     1068.30     1037.79     16.06 o 
  -6   4  11     4037.32     3920.48     27.28 o 
  -5   4  11      648.17      669.92     14.29 o 
  -4   4  11     1329.90     1274.83     18.65 o 
  -3   4  11      776.64      786.27     16.14 o 
  -2   4  11     2532.90     2435.39     24.30 o 
  -1   4  11     4159.35     4078.60     28.79 o 
   0   4  11     2648.31     2553.71     24.15 o 
   1   4  11     1432.46     1376.92     19.16 o 
   2   4  11       98.52      104.63     11.37 o 
   3   4  11      364.67      345.78     13.50 o 
   4   4  11      364.22      346.24     13.92 o 
   5   4  11     1001.16     1025.96     20.39 o 
   6   4  11       78.66       76.88     15.55 o 
   7   4  11       73.54       61.47     15.72 o 
   8   4  11        1.52        4.72     16.83 o 
   9   4  11       74.00       92.63     18.29 o 
  10   4  11      334.42      341.94     21.92 o 
  11   4  11      238.08      223.12     20.90 o 
  12   4  11       63.07       62.98     17.51 o 
  13   4  11       97.44      115.58     19.78 o 
  14   4  11       23.54       25.42     33.65 o 
 -23   5  11      122.78      141.59     27.10 o 
 -22   5  11      218.83      258.92     30.16 o 
 -21   5  11       32.22       48.92     26.91 o 
 -20   5  11       56.20       68.04     20.37 o 
 -19   5  11      100.40       98.98     17.28 o 
 -18   5  11       29.30       55.16     16.60 o 
 -17   5  11      228.08      209.31     17.07 o 
 -16   5  11     1416.19     1339.19     23.40 o 
 -15   5  11      322.56      289.11     15.05 o 
 -14   5  11     1166.94     1084.47     21.43 o 
 -13   5  11       11.68       21.28     10.71 o 
 -12   5  11      339.35      304.64     12.28 o 
 -11   5  11      204.75      195.73     10.71 o 
 -10   5  11      343.64      350.17     13.25 o 
  -9   5  11       86.44       92.82     11.21 o 
  -8   5  11      246.11      248.99     12.83 o 
  -7   5  11     1049.23      967.14     16.10 o 
  -6   5  11      231.27      227.93     11.62 o 
  -5   5  11     2642.46     2601.52     23.61 o 
  -4   5  11      206.67      209.23     14.21 o 
  -3   5  11      494.61      521.99     16.67 o 
  -2   5  11      742.85      739.51     18.43 o 
  -1   5  11       50.49       59.94     12.76 o 
   0   5  11      656.50      651.23     17.82 o 
   1   5  11     1228.83     1161.90     20.44 o 
   2   5  11      622.87      591.80     15.54 o 
   3   5  11      691.94      671.41     18.17 o 
   4   5  11      508.78      514.45     17.19 o 
   5   5  11       11.80       11.48     13.49 o 
   6   5  11     1128.89     1127.66     22.40 o 
   7   5  11        2.52        4.56     13.72 o 
   8   5  11      149.18      160.67     15.31 o 
   9   5  11      187.96      186.95     19.52 o 
  10   5  11       41.42       34.35     18.65 o 
  11   5  11      135.18      124.56     20.44 o 
  12   5  11       36.01       39.86     20.13 o 
 -22   6  11        2.35        0.00     32.59 o 
 -21   6  11       59.43       49.94     29.71 o 
 -20   6  11      137.07      140.68     20.42 o 
 -19   6  11       81.76      113.00     18.90 o 
 -18   6  11      384.39      380.89     19.18 o 
 -17   6  11      132.13      131.25     15.07 o 
 -16   6  11       93.83       97.05     13.94 o 
 -15   6  11       39.17       23.61     12.92 o 
 -14   6  11      519.80      497.97     17.23 o 
 -13   6  11      216.88      227.99     14.84 o 
 -12   6  11      242.16      215.74     14.38 o 
 -11   6  11      101.41      105.60     12.15 o 
 -10   6  11      426.41      459.87     15.52 o 
  -9   6  11      221.22      218.10     14.34 o 
  -8   6  11      416.98      411.95     15.90 o 
  -7   6  11      180.50      156.66     13.44 o 
  -6   6  11      309.83      278.00     13.49 o 
  -5   6  11       89.64       92.74     12.17 o 
  -4   6  11     1943.51     1984.31     24.36 o 
  -3   6  11      493.08      513.74     17.58 o 
  -2   6  11      798.03      771.91     19.46 o 
  -1   6  11      913.86      863.04     20.11 o 
   0   6  11       86.07       79.92     13.30 o 
   1   6  11       19.96       22.90     13.08 o 
   2   6  11      137.63      136.39     17.08 o 
   3   6  11      158.35      163.04     15.61 o 
   4   6  11      304.05      305.60     15.58 o 
   5   6  11      457.47      464.78     18.26 o 
   6   6  11       43.89       48.32     14.22 o 
   7   6  11      729.36      781.03     21.56 o 
   8   6  11      337.86      316.56     17.48 o 
   9   6  11        6.31        4.78     15.13 o 
  10   6  11       42.54       41.05     15.53 o 
  11   6  11      318.69      346.64     29.52 o 
 -21   7  11       52.86       32.70     25.05 o 
 -20   7  11      129.29      146.01     29.18 o 
 -19   7  11      187.94      210.86     21.30 o 
 -18   7  11       35.31       33.58     16.47 o 
 -17   7  11       51.64       74.43     16.59 o 
 -16   7  11      430.88      454.02     20.04 o 
 -15   7  11      171.32      170.61     17.10 o 
 -14   7  11      331.11      291.36     21.38 o 
 -13   7  11      244.68      225.53     21.14 o 
 -12   7  11       55.87       56.81     14.22 o 
 -11   7  11      189.61      206.34     15.43 o 
 -10   7  11      105.70      104.41     14.35 o 
  -9   7  11      748.03      783.01     22.41 o 
  -8   7  11       42.93       35.44     13.31 o 
  -7   7  11      208.51      207.25     14.61 o 
  -6   7  11       48.48       45.92     12.80 o 
  -5   7  11      177.40      163.06     12.82 o 
  -4   7  11      225.38      243.83     14.11 o 
  -3   7  11      475.84      408.94     16.97 o 
  -2   7  11      284.28      264.63     16.04 o 
  -1   7  11      208.26      188.87     15.84 o 
   0   7  11      107.55      120.89     16.51 o 
   1   7  11      725.45      739.58     23.47 o 
   2   7  11      110.52      107.64     16.88 o 
   3   7  11       70.29       63.91     17.19 o 
   4   7  11      180.87      197.76     18.75 o 
   5   7  11      296.09      293.67     20.42 o 
   6   7  11      196.35      218.18     16.57 o 
   7   7  11       17.39       15.81     15.71 o 
   8   7  11      424.42      477.88     19.25 o 
   9   7  11       77.39       72.70     16.88 o 
  10   7  11       45.44       39.22     23.11 o 
 -19   8  11       66.50       69.13     27.41 o 
 -18   8  11       47.59       30.35     22.05 o 
 -17   8  11      264.26      266.49     23.17 o 
 -16   8  11       76.59       59.98     20.30 o 
 -15   8  11      317.81      326.85     23.13 o 
 -14   8  11      126.18      123.98     19.11 o 
 -13   8  11       51.01       46.00     16.84 o 
 -12   8  11      268.37      287.59     19.34 o 
 -11   8  11      254.63      255.49     18.97 o 
 -10   8  11      470.54      477.12     21.70 o 
  -9   8  11       53.89       56.27     15.82 o 
  -8   8  11      133.91      142.83     19.76 o 
  -7   8  11      357.63      385.63     21.81 o 
  -6   8  11      245.19      244.31     18.27 o 
  -5   8  11      214.60      208.19     17.70 o 
  -4   8  11      107.37      109.48     14.59 o 
  -3   8  11      145.49      143.15     13.34 o 
  -2   8  11      101.46       83.48     16.28 o 
  -1   8  11      132.70      129.26     17.43 o 
   0   8  11      444.10      443.90     21.09 o 
   1   8  11      421.94      419.47     20.73 o 
   2   8  11      150.00      169.81     17.78 o 
   3   8  11       70.29       57.62     16.26 o 
   4   8  11      367.44      391.88     21.65 o 
   5   8  11      292.66      315.47     20.90 o 
   6   8  11       65.53       87.79     16.68 o 
   7   8  11       51.29       76.63     22.88 o 
   8   8  11      357.87      334.73     32.86 o 
 -16   9  11      163.81      158.27     31.34 o 
 -15   9  11       91.59       83.52     25.25 o 
 -14   9  11      193.65      196.57     23.72 o 
 -13   9  11      284.79      309.00     21.44 o 
 -12   9  11      288.36      291.50     20.77 o 
 -11   9  11       43.70       27.88     16.67 o 
 -10   9  11      165.91      140.97     18.11 o 
  -9   9  11      243.31      280.12     20.91 o 
  -8   9  11       52.43       66.27     16.43 o 
  -7   9  11       22.34       30.33     18.68 o 
  -6   9  11       41.54       36.23     18.06 o 
  -5   9  11       60.18       54.52     18.50 o 
  -4   9  11       17.48       20.29     17.30 o 
  -3   9  11       45.02       52.68     17.07 o 
  -2   9  11       16.67       11.15     15.86 o 
  -1   9  11       45.40       63.20     17.81 o 
   0   9  11       21.40        8.91     17.96 o 
   1   9  11       52.26       60.86     17.12 o 
   2   9  11      151.65      183.09     20.95 o 
   3   9  11       42.97       50.02     19.26 o 
   4   9  11       28.71       27.40     17.99 o 
   5   9  11      134.41      171.12     30.68 o 
   6   9  11        8.95       13.45     26.68 o 
 -11  10  11       78.85       92.44     44.15 o 
 -10  10  11      102.95       88.60     29.65 o 
  -9  10  11       36.37       29.84     21.84 o 
  -8  10  11      158.45      141.08     20.52 o 
  -7  10  11      110.26      109.80     19.80 o 
  -6  10  11       97.73      119.31     22.13 o 
  -5  10  11      182.16      214.84     26.67 o 
  -4  10  11      228.20      287.94     26.75 o 
  -3  10  11       52.36       62.76     21.34 o 
  -2  10  11      848.31      914.58     36.95 o 
  -1  10  11      176.37      193.68     22.90 o 
   0  10  11       27.14       27.90     23.85 o 
   1  10  11       63.30       47.95     25.28 o 
 -25   0  12      104.94       86.36     40.98 o 
 -24   0  12        0.03        0.00     28.29 o 
 -23   0  12       13.25        2.65     25.68 o 
 -22   0  12      570.79      666.54     36.63 o 
 -21   0  12      107.34      115.94     28.01 o 
 -20   0  12       85.55       73.95     16.91 o 
 -19   0  12        3.06        0.00     15.90 o 
 -18   0  12      595.00      576.09     22.07 o 
 -17   0  12      294.17      327.01     19.12 o 
 -16   0  12     1004.68      965.74     29.32 o 
 -15   0  12      366.79      379.35     22.70 o 
 -14   0  12      871.96      859.20     34.53 o 
 -13   0  12       24.30       35.75     22.24 o 
 -12   0  12        9.71       16.38     21.97 o 
 -11   0  12     1223.29     1184.02     27.72 o 
 -10   0  12      189.00      149.00     16.80 o 
  -9   0  12       22.72       19.67     11.79 o 
  -8   0  12     1990.91     1931.02     27.17 o 
  -7   0  12       87.77       72.36     13.39 o 
  -6   0  12      589.70      629.63     16.14 o 
  -5   0  12      424.03      437.82     16.90 o 
  -4   0  12      723.75      723.41     19.82 o 
  -3   0  12     2073.16     2021.12     32.69 o 
  -2   0  12        9.31        4.56     15.32 o 
  -1   0  12      387.02      382.19     20.86 o 
   0   0  12       13.69        2.17     16.77 o 
   1   0  12      930.77      988.67     28.19 o 
   2   0  12      735.77      646.42     25.14 o 
   3   0  12        0.22        0.93     17.47 o 
   4   0  12      508.02      504.08     25.40 o 
   5   0  12        1.41        5.32     18.69 o 
   6   0  12        0.25        9.03     20.02 o 
   7   0  12      158.14      158.53     21.67 o 
   8   0  12       56.67       36.99     21.27 o 
   9   0  12       30.07       22.12     20.84 o 
  10   0  12        7.23       18.08     20.61 o 
  11   0  12      159.69      234.34     35.43 o 
  12   0  12       21.98       39.87     30.80 o 
  13   0  12       88.83       70.89     33.57 o 
 -25   1  12       91.64       76.91     27.06 o 
 -24   1  12      103.76       86.56     25.20 o 
 -23   1  12      126.70      160.80     22.37 o 
 -22   1  12      622.62      665.82     25.31 o 
 -21   1  12      124.94      132.53     18.87 o 
 -20   1  12       17.91       20.38     14.72 o 
 -19   1  12      494.08      511.07     16.66 o 
 -18   1  12       35.58       42.16     11.97 o 
 -17   1  12      225.82      226.96     13.34 o 
 -16   1  12      117.44      115.11     13.28 o 
 -15   1  12     1531.43     1455.17     23.28 o 
 -14   1  12      221.09      219.69     16.39 o 
 -13   1  12      721.28      735.14     22.75 o 
 -12   1  12      154.18      151.25     14.30 o 
 -11   1  12      699.02      687.34     18.63 o 
 -10   1  12      696.78      664.16     16.15 o 
  -9   1  12      356.62      335.98     13.81 o 
  -8   1  12        0.98        3.73     10.92 o 
  -7   1  12     1113.29     1082.69     16.98 o 
  -6   1  12      689.56      686.04     15.06 o 
  -5   1  12     1585.85     1574.50     16.85 o 
  -4   1  12     1858.93     1889.62     18.62 o 
  -3   1  12     1105.56     1127.16     16.46 o 
  -2   1  12       95.77       99.35     11.19 o 
  -1   1  12       34.81       35.12     11.03 o 
   0   1  12       60.28       52.85     12.19 o 
   1   1  12        9.74       18.51     12.34 o 
   2   1  12      650.73      650.64     17.92 o 
   3   1  12      516.04      515.08     17.35 o 
   4   1  12     1016.83     1062.07     21.95 o 
   5   1  12      387.28      366.48     17.04 o 
   6   1  12     1221.85     1247.87     24.36 o 
   7   1  12      225.56      244.49     16.90 o 
   8   1  12      192.98      198.06     15.80 o 
   9   1  12      289.21      289.02     18.29 o 
  10   1  12      555.72      531.77     23.95 o 
  11   1  12       49.87       61.98     17.44 o 
  12   1  12      143.84      152.43     19.86 o 
  13   1  12        9.73       10.40     20.20 o 
 -25   2  12      262.07      298.98     45.06 o 
 -24   2  12      291.29      306.40     27.16 o 
 -23   2  12       19.96       22.91     16.74 o 
 -22   2  12        1.90        0.00     16.43 o 
 -21   2  12      179.80      178.30     18.06 o 
 -20   2  12       58.65       64.40     15.91 o 
 -19   2  12      535.40      542.41     20.82 o 
 -18   2  12      228.69      209.18     16.43 o 
 -17   2  12      223.05      209.20     15.97 o 
 -16   2  12      818.08      782.18     21.31 o 
 -15   2  12     1384.16     1316.22     25.15 o 
 -14   2  12      110.89      111.85     14.61 o 
 -13   2  12      943.74      896.03     19.14 o 
 -12   2  12      995.25     1064.17     17.37 o 
 -11   2  12      337.64      330.36     14.06 o 
 -10   2  12      815.51      757.31     17.34 o 
  -9   2  12      513.40      513.43     15.46 o 
  -8   2  12     1498.77     1482.48     21.80 o 
  -7   2  12     1391.98     1380.68     21.28 o 
  -6   2  12      744.52      711.78     15.37 o 
  -5   2  12      100.48      112.15     11.04 o 
  -4   2  12      126.38      124.14     11.06 o 
  -3   2  12      934.50      873.38     15.37 o 
  -2   2  12       88.78      108.87     11.71 o 
  -1   2  12      108.05      102.44     11.69 o 
   0   2  12        7.68        6.31     11.39 o 
   1   2  12      396.01      385.27     14.34 o 
   2   2  12       68.34       53.88     12.20 o 
   3   2  12     1204.61     1174.91     22.19 o 
   4   2  12      485.77      444.42     17.12 o 
   5   2  12      257.31      295.28     16.46 o 
   6   2  12      870.44      849.51     21.57 o 
   7   2  12      112.06       95.95     15.25 o 
   8   2  12      349.07      338.66     20.76 o 
   9   2  12       96.30      116.29     19.44 o 
  10   2  12      683.92      717.11     25.07 o 
  11   2  12       15.08       13.69     18.88 o 
  12   2  12       93.49      101.43     18.20 o 
  13   2  12      232.96      202.09     34.21 o 
 -25   3  12       10.21       18.50     24.11 o 
 -24   3  12      125.61       95.46     24.92 o 
 -23   3  12       54.37       93.26     20.75 o 
 -22   3  12       47.67       42.39     18.25 o 
 -21   3  12      596.46      556.05     25.16 o 
 -20   3  12       12.69        1.10     17.56 o 
 -19   3  12      289.65      294.10     24.14 o 
 -18   3  12       84.16       61.10     20.68 o 
 -17   3  12      119.30      131.10     16.81 o 
 -16   3  12      250.81      289.36     16.94 o 
 -15   3  12      977.84      907.23     22.11 o 
 -14   3  12      992.91      967.66     18.01 o 
 -13   3  12      799.07      744.43     15.22 o 
 -12   3  12     1292.14     1223.17     18.95 o 
 -11   3  12      502.95      504.80     15.95 o 
 -10   3  12      301.35      276.88     14.15 o 
  -9   3  12      234.13      212.95     13.69 o 
  -8   3  12      792.86      768.27     15.99 o 
  -7   3  12     1519.48     1466.22     19.92 o 
  -6   3  12      162.57      155.08     13.25 o 
  -5   3  12      124.77      122.66     12.93 o 
  -4   3  12      299.25      311.58     13.87 o 
  -3   3  12     1180.63     1195.60     18.91 o 
  -2   3  12      622.00      628.44     15.73 o 
  -1   3  12      227.39      184.71     12.43 o 
   0   3  12      810.83      756.92     17.27 o 
   1   3  12      180.21      178.82     13.18 o 
   2   3  12      346.18      333.82     14.92 o 
   3   3  12        9.94       12.69     13.63 o 
   4   3  12      280.80      240.47     15.52 o 
   5   3  12      809.91      809.97     22.62 o 
   6   3  12       90.77       67.79     16.19 o 
   7   3  12      566.35      594.04     22.97 o 
   8   3  12      401.82      401.15     21.60 o 
   9   3  12      402.76      448.17     22.22 o 
  10   3  12      719.97      742.18     25.77 o 
  11   3  12       57.06       35.28     17.99 o 
  12   3  12      327.98      362.55     24.29 o 
  13   3  12      328.93      343.22     47.28 o 
 -24   4  12       41.88       31.58     32.28 o 
 -23   4  12       46.90       48.15     24.87 o 
 -22   4  12      194.32      217.24     25.25 o 
 -21   4  12      127.57      137.42     24.27 o 
 -20   4  12       31.22       44.01     21.21 o 
 -19   4  12      106.09      133.99     21.61 o 
 -18   4  12      349.20      329.60     24.74 o 
 -17   4  12      222.31      185.98     21.68 o 
 -16   4  12      295.49      263.91     16.74 o 
 -15   4  12      836.87      858.97     17.77 o 
 -14   4  12      373.30      374.19     12.97 o 
 -13   4  12     1233.90     1203.62     18.29 o 
 -12   4  12       94.91      111.42     10.87 o 
 -11   4  12     1046.94      941.41     19.38 o 
 -10   4  12       60.70       57.55     11.09 o 
  -9   4  12      330.27      340.76     13.68 o 
  -8   4  12      788.79      752.42     15.00 o 
  -7   4  12      457.51      480.35     13.55 o 
  -6   4  12      584.92      548.92     14.00 o 
  -5   4  12     1988.49     1970.48     21.51 o 
  -4   4  12     1353.18     1341.42     19.61 o 
  -3   4  12      302.14      282.59     12.88 o 
  -2   4  12      229.91      244.61     12.76 o 
  -1   4  12      222.09      219.55     13.15 o 
   0   4  12      525.54      531.63     16.02 o 
   1   4  12      183.03      189.20     13.69 o 
   2   4  12      122.72      122.64     13.74 o 
   3   4  12      690.42      698.74     18.37 o 
   4   4  12       32.28       45.06     13.10 o 
   5   4  12       33.22       31.28     14.98 o 
   6   4  12       21.72       18.85     14.78 o 
   7   4  12      173.87      175.69     18.88 o 
   8   4  12      309.82      344.35     20.94 o 
   9   4  12      442.21      473.84     22.90 o 
  10   4  12        8.17        5.33     17.77 o 
  11   4  12       48.23       54.52     18.91 o 
  12   4  12      491.66      561.80     41.21 o 
 -22   5  12       52.27       48.11     29.49 o 
 -21   5  12       16.20       23.80     21.31 o 
 -20   5  12      252.06      227.96     24.68 o 
 -19   5  12       76.59       82.68     20.64 o 
 -18   5  12      186.99      177.05     23.40 o 
 -17   5  12       58.77       56.46     16.17 o 
 -16   5  12      326.95      318.31     15.94 o 
 -15   5  12      304.75      302.72     15.67 o 
 -14   5  12      130.62      120.97     12.61 o 
 -13   5  12      230.38      236.88     13.43 o 
 -12   5  12      537.00      495.81     14.12 o 
 -11   5  12      264.42      260.37     12.22 o 
 -10   5  12       29.94       38.40     11.13 o 
  -9   5  12      100.04      122.31     11.60 o 
  -8   5  12       70.46       79.94     11.58 o 
  -7   5  12      920.20      877.92     16.23 o 
  -6   5  12     1041.73     1052.98     19.00 o 
  -5   5  12      191.62      198.90     13.11 o 
  -4   5  12     1047.11      953.75     20.31 o 
  -3   5  12      706.18      664.17     18.41 o 
  -2   5  12     1355.64     1302.23     23.97 o 
  -1   5  12     1254.51     1195.51     24.02 o 
   0   5  12      113.90      111.85     13.71 o 
   1   5  12      194.97      180.77     13.80 o 
   2   5  12      450.05      443.38     16.53 o 
   3   5  12      375.45      367.78     17.84 o 
   4   5  12      380.83      393.22     18.39 o 
   5   5  12        0.85        7.86     14.93 o 
   6   5  12       16.23       10.35     16.08 o 
   7   5  12      365.46      402.13     20.91 o 
   8   5  12      280.31      263.06     21.42 o 
   9   5  12      229.88      224.72     21.21 o 
  10   5  12       69.62       87.03     18.64 o 
  11   5  12      293.28      255.95     48.27 o 
 -21   6  12      161.38      155.75     30.36 o 
 -20   6  12       44.93       54.36     20.83 o 
 -19   6  12      195.49      183.28     20.14 o 
 -18   6  12      374.74      391.82     21.60 o 
 -17   6  12      104.47      118.72     14.51 o 
 -16   6  12       94.64       91.18     14.57 o 
 -15   6  12      420.17      375.15     17.02 o 
 -14   6  12       25.00       28.14     13.30 o 
 -13   6  12      408.60      428.09     17.24 o 
 -12   6  12       43.95       54.61     13.18 o 
 -11   6  12      241.67      227.52     15.04 o 
 -10   6  12      164.83      154.86     13.77 o 
  -9   6  12      361.84      359.35     16.12 o 
  -8   6  12      207.07      201.14     14.73 o 
  -7   6  12      282.77      256.41     15.65 o 
  -6   6  12      120.03       94.51     12.42 o 
  -5   6  12      241.99      216.90     13.62 o 
  -4   6  12      166.50      174.29     13.25 o 
  -3   6  12      177.42      174.66     14.87 o 
  -2   6  12      169.51      139.54     14.67 o 
  -1   6  12      198.49      192.23     15.39 o 
   0   6  12       40.36       43.60     13.39 o 
   1   6  12      985.07      924.28     27.55 o 
   2   6  12      194.26      219.85     17.94 o 
   3   6  12      429.17      431.79     19.02 o 
   4   6  12      519.29      518.16     19.94 o 
   5   6  12      433.80      441.71     19.76 o 
   6   6  12       83.88       96.56     16.64 o 
   7   6  12       74.70       69.95     17.07 o 
   8   6  12       13.78       19.20     15.31 o 
   9   6  12      416.74      440.47     24.81 o 
  10   6  12      322.96      331.55     47.61 o 
 -20   7  12      107.78       83.05     27.05 o 
 -19   7  12      290.90      322.29     32.03 o 
 -18   7  12      205.80      206.46     20.81 o 
 -17   7  12       79.38       76.22     16.21 o 
 -16   7  12      109.19      139.68     18.70 o 
 -15   7  12      391.25      376.49     23.09 o 
 -14   7  12       52.65       54.21     17.95 o 
 -13   7  12      160.39      166.21     17.41 o 
 -12   7  12      302.29      279.95     17.15 o 
 -11   7  12       31.80       36.03     13.26 o 
 -10   7  12       62.68       90.12     14.15 o 
  -9   7  12      379.58      366.22     16.91 o 
  -8   7  12      131.93      154.64     15.13 o 
  -7   7  12      518.57      548.05     18.73 o 
  -6   7  12       35.95       27.30     12.97 o 
  -5   7  12       98.03       90.75     12.64 o 
  -4   7  12      474.49      455.25     16.30 o 
  -3   7  12       95.55      107.25     14.04 o 
  -2   7  12       35.69       43.36     13.99 o 
  -1   7  12      520.52      499.11     20.76 o 
   0   7  12      307.24      320.29     19.29 o 
   1   7  12       31.01       25.62     16.57 o 
   2   7  12       49.62       38.21     16.57 o 
   3   7  12       83.02       86.95     16.63 o 
   4   7  12       60.45       77.83     18.23 o 
   5   7  12      222.38      255.44     19.94 o 
   6   7  12      331.00      371.16     20.14 o 
   7   7  12      907.48      982.68     27.04 o 
   8   7  12       52.15       88.25     47.37 o 
 -18   8  12      135.56      102.47     23.11 o 
 -17   8  12      327.78      329.73     28.77 o 
 -16   8  12       94.13      106.42     21.19 o 
 -15   8  12      144.91      123.07     20.14 o 
 -14   8  12       44.18       29.23     18.27 o 
 -13   8  12      271.47      285.71     20.85 o 
 -12   8  12      660.28      692.45     24.67 o 
 -11   8  12       61.94       49.59     16.84 o 
 -10   8  12      159.66      174.89     18.37 o 
  -9   8  12       40.54       21.59     15.36 o 
  -8   8  12      191.19      164.20     20.39 o 
  -7   8  12      260.93      255.55     18.64 o 
  -6   8  12       32.93       35.50     15.22 o 
  -5   8  12       55.19       52.27     15.25 o 
  -4   8  12      112.56      143.49     15.28 o 
  -3   8  12       86.41       56.00     13.21 o 
  -2   8  12       27.06       43.27     17.09 o 
  -1   8  12       21.65       20.68     16.14 o 
   0   8  12       60.61       44.87     17.24 o 
   1   8  12        3.33        0.00     15.14 o 
   2   8  12      102.64      115.58     17.44 o 
   3   8  12       97.09      100.37     19.04 o 
   4   8  12       35.85       37.28     18.97 o 
   5   8  12       42.13       70.45     23.91 o 
   6   8  12       17.24       34.18     25.95 o 
 -14   9  12      164.60      162.23     26.57 o 
 -13   9  12       49.64       55.76     17.60 o 
 -12   9  12      193.89      207.24     21.03 o 
 -11   9  12      332.92      366.68     21.50 o 
 -10   9  12      136.69      147.89     19.44 o 
  -9   9  12       10.94        7.47     15.84 o 
  -8   9  12       51.48       52.84     18.27 o 
  -7   9  12       11.55        8.37     18.75 o 
  -6   9  12       59.84       67.17     21.12 o 
  -5   9  12       10.58       30.10     16.39 o 
  -4   9  12        3.46        6.35     20.95 o 
  -3   9  12        5.72        2.55     18.67 o 
  -2   9  12      163.51      194.09     19.02 o 
  -1   9  12       83.00       87.84     19.69 o 
   0   9  12       44.10       46.02     18.61 o 
   1   9  12       10.36       13.67     21.61 o 
   2   9  12       97.81      108.68     23.18 o 
   3   9  12       39.05       12.82     43.41 o 
 -10  10  12      195.21      200.41     50.57 o 
  -9  10  12        9.47       21.38     33.62 o 
  -8  10  12      118.51       82.02     43.10 o 
  -7  10  12       99.49      109.53     47.40 o 
  -6  10  12       27.90       18.14     43.40 o 
  -5  10  12      217.65      248.62     42.55 o 
  -4  10  12       79.10       84.98     42.22 o 
  -3  10  12      211.58      182.46     34.43 o 
  -2  10  12      218.23      252.55     43.62 o 
 -24   0  13       97.75      166.65     48.18 o 
 -23   0  13       18.41       39.22     42.38 o 
 -22   0  13       11.53       20.56     35.19 o 
 -21   0  13        0.34       10.20     19.85 o 
 -20   0  13      128.82      120.53     20.45 o 
 -19   0  13       17.45       15.78     20.09 o 
 -18   0  13        2.97       13.24     18.75 o 
 -17   0  13      266.16      222.74     26.52 o 
 -16   0  13      416.94      399.86     29.31 o 
 -15   0  13      402.81      373.73     28.63 o 
 -14   0  13     2167.89     2149.13     48.45 o 
 -13   0  13     3459.36     3290.51     57.34 o 
 -12   0  13      154.22      184.89     26.03 o 
 -11   0  13      101.56      114.27     17.51 o 
 -10   0  13        0.07        0.30     15.89 o 
  -9   0  13      311.38      374.36     21.12 o 
  -8   0  13      523.51      492.45     18.04 o 
  -7   0  13      339.68      316.97     19.50 o 
  -6   0  13       64.63       96.50     17.26 o 
  -5   0  13      158.66      136.49     14.72 o 
  -4   0  13      637.66      619.92     19.72 o 
  -3   0  13      316.70      284.16     19.55 o 
  -2   0  13     2213.52     1983.41     34.77 o 
  -1   0  13     1257.61     1246.86     30.23 o 
   0   0  13       18.21        8.36     16.77 o 
   1   0  13       99.48       75.85     18.15 o 
   2   0  13     1367.96     1215.14     32.75 o 
   3   0  13       35.37       45.67     17.91 o 
   4   0  13     1398.14     1471.35     48.44 o 
   5   0  13      335.51      339.87     24.96 o 
   6   0  13      224.18      224.75     23.71 o 
   7   0  13      232.10      194.33     24.22 o 
   8   0  13       19.10       38.45     21.22 o 
   9   0  13       29.28       32.91     22.56 o 
  10   0  13        8.20        9.78     21.97 o 
  11   0  13        6.21        8.45     29.46 o 
 -25   1  13       23.63       29.70     36.15 o 
 -24   1  13      253.81      251.28     32.82 o 
 -23   1  13      112.30      144.46     32.57 o 
 -22   1  13       53.42       80.88     22.60 o 
 -21   1  13       81.55       73.69     18.20 o 
 -20   1  13       47.57       42.09     16.07 o 
 -19   1  13      358.91      377.31     17.75 o 
 -18   1  13      565.02      551.69     20.85 o 
 -17   1  13      385.17      357.12     18.11 o 
 -16   1  13      414.09      336.10     18.12 o 
 -15   1  13      270.44      240.41     18.76 o 
 -14   1  13      848.77      821.57     24.41 o 
 -13   1  13     1090.82     1066.83     25.99 o 
 -12   1  13      834.60      845.87     21.01 o 
 -11   1  13       58.46       73.79     13.84 o 
 -10   1  13       72.04       52.39     13.73 o 
  -9   1  13      316.64      325.01     14.48 o 
  -8   1  13      372.06      328.44     14.55 o 
  -7   1  13      107.91       97.10     12.83 o 
  -6   1  13      339.41      361.21     13.62 o 
  -5   1  13     1397.40     1411.28     18.69 o 
  -4   1  13       41.83       27.94     10.12 o 
  -3   1  13      124.39      143.75     11.15 o 
  -2   1  13      391.19      413.29     15.17 o 
  -1   1  13      208.17      225.51     13.51 o 
   0   1  13      318.19      298.54     15.00 o 
   1   1  13     1738.51     1738.11     25.20 o 
   2   1  13      249.42      239.00     15.74 o 
   3   1  13      204.04      197.76     15.07 o 
   4   1  13      227.01      235.33     16.35 o 
   5   1  13      198.51      213.47     16.06 o 
   6   1  13      606.87      525.68     19.42 o 
   7   1  13        8.76       11.74     14.90 o 
   8   1  13        3.74        3.60     14.73 o 
   9   1  13       53.54       52.35     17.44 o 
  10   1  13      267.95      311.87     21.99 o 
  11   1  13      412.40      440.73     23.04 o 
 -24   2  13       23.01       20.19     23.17 o 
 -23   2  13      205.16      193.92     20.93 o 
 -22   2  13      270.79      283.69     20.16 o 
 -21   2  13       68.32       86.06     18.73 o 
 -20   2  13      392.14      415.80     23.31 o 
 -19   2  13      115.64      110.36     16.43 o 
 -18   2  13      167.30      176.42     15.03 o 
 -17   2  13       97.53       88.48     15.60 o 
 -16   2  13      341.04      330.78     17.73 o 
 -15   2  13       61.37       59.05     14.90 o 
 -14   2  13      129.87      121.63     17.28 o 
 -13   2  13      769.28      748.57     20.11 o 
 -12   2  13      826.94      789.61     20.92 o 
 -11   2  13      124.26      125.31     12.46 o 
 -10   2  13     1446.09     1426.30     22.37 o 
  -9   2  13     1005.48      960.72     19.96 o 
  -8   2  13      774.64      740.45     18.22 o 
  -7   2  13     2619.80     2513.26     28.42 o 
  -6   2  13       43.39       37.06     12.60 o 
  -5   2  13      387.46      387.08     14.22 o 
  -4   2  13       98.91      108.62     10.98 o 
  -3   2  13      205.21      198.16     12.62 o 
  -2   2  13       92.99       96.50     11.78 o 
  -1   2  13      219.17      243.46     13.27 o 
   0   2  13      147.45      161.45     13.02 o 
   1   2  13      579.10      531.57     16.58 o 
   2   2  13      641.28      598.94     18.88 o 
   3   2  13       28.87       36.00     14.09 o 
   4   2  13      269.10      276.62     17.11 o 
   5   2  13      164.61      146.33     15.44 o 
   6   2  13      338.72      325.88     17.81 o 
   7   2  13      144.26      145.80     16.23 o 
   8   2  13      308.34      326.37     21.16 o 
   9   2  13       12.12        4.73     17.19 o 
  10   2  13      450.48      453.95     23.72 o 
  11   2  13       47.88       58.36     20.66 o 
  12   2  13       18.46       38.53     35.99 o 
 -24   3  13      270.24      268.60     34.41 o 
 -23   3  13        7.73        6.63     22.12 o 
 -22   3  13       25.57       23.32     19.56 o 
 -21   3  13      393.95      443.07     25.21 o 
 -20   3  13      203.88      224.94     20.70 o 
 -19   3  13      220.21      218.31     24.42 o 
 -18   3  13       96.67      108.88     17.45 o 
 -17   3  13       45.39       48.93     17.23 o 
 -16   3  13      205.45      206.31     16.56 o 
 -15   3  13       26.18       29.18     14.66 o 
 -14   3  13      179.35      165.42     15.16 o 
 -13   3  13      209.16      182.51     15.05 o 
 -12   3  13     1132.72     1094.89     20.64 o 
 -11   3  13      891.74      854.54     19.20 o 
 -10   3  13      100.51      118.74     13.00 o 
  -9   3  13      771.34      802.69     18.78 o 
  -8   3  13      427.39      447.04     16.72 o 
  -7   3  13       28.18       27.65     12.10 o 
  -6   3  13     1020.57     1005.40     20.37 o 
  -5   3  13      281.19      260.97     14.80 o 
  -4   3  13      271.67      239.02     15.78 o 
  -3   3  13      102.09       98.92     11.65 o 
  -2   3  13      186.57      182.84     12.71 o 
  -1   3  13      475.13      464.74     15.36 o 
   0   3  13      388.04      361.12     16.46 o 
   1   3  13      205.93      196.08     13.29 o 
   2   3  13      120.18      115.07     13.21 o 
   3   3  13      202.18      202.04     15.54 o 
   4   3  13      537.29      532.49     20.74 o 
   5   3  13       98.09       96.43     16.07 o 
   6   3  13       78.27       92.12     16.35 o 
   7   3  13      350.13      347.82     19.89 o 
   8   3  13      459.56      528.29     22.98 o 
   9   3  13      135.18      116.23     19.32 o 
  10   3  13      386.65      393.15     22.19 o 
  11   3  13       45.30       46.57     27.73 o 
 -23   4  13       33.86       28.85     32.24 o 
 -22   4  13      387.18      377.23     24.65 o 
 -21   4  13        9.43       12.60     22.22 o 
 -20   4  13      133.01      146.20     24.66 o 
 -19   4  13       57.67       80.71     23.03 o 
 -18   4  13       34.65       33.92     20.53 o 
 -17   4  13       49.00       31.93     16.81 o 
 -16   4  13      229.47      231.26     19.22 o 
 -15   4  13        0.41        3.65     14.78 o 
 -14   4  13      106.28      134.49     12.62 o 
 -13   4  13      331.54      309.45     13.63 o 
 -12   4  13      581.37      559.57     15.97 o 
 -11   4  13      625.55      619.57     17.66 o 
 -10   4  13       25.59       34.05     12.26 o 
  -9   4  13      137.38      146.40     13.75 o 
  -8   4  13     3500.30     3401.83     29.96 o 
  -7   4  13       41.90       45.16     11.48 o 
  -6   4  13       69.61       65.68     11.45 o 
  -5   4  13      334.40      369.43     14.53 o 
  -4   4  13     1997.82     1955.28     26.50 o 
  -3   4  13       84.49       71.90     13.19 o 
  -2   4  13       94.60       93.15     12.99 o 
  -1   4  13      356.52      344.22     14.83 o 
   0   4  13      220.17      224.32     14.09 o 
   1   4  13      679.62      698.80     20.47 o 
   2   4  13      292.94      285.60     16.24 o 
   3   4  13      193.61      192.29     14.88 o 
   4   4  13      103.02       81.37     15.52 o 
   5   4  13      448.03      455.47     20.20 o 
   6   4  13       22.39       22.50     18.18 o 
   7   4  13      290.91      299.50     22.00 o 
   8   4  13       26.33       19.60     18.87 o 
   9   4  13      439.53      494.78     24.75 o 
  10   4  13        9.25       30.01     29.78 o 
 -22   5  13       33.46       43.28     39.19 o 
 -21   5  13       48.02       48.37     22.90 o 
 -20   5  13       55.92       32.81     20.53 o 
 -19   5  13       14.31        0.00     20.56 o 
 -18   5  13       38.25       50.61     20.49 o 
 -17   5  13       47.36       62.72     19.51 o 
 -16   5  13       58.88       72.83     15.87 o 
 -15   5  13      734.64      701.03     18.30 o 
 -14   5  13       41.26       37.54     11.99 o 
 -13   5  13       89.77       78.08     13.37 o 
 -12   5  13      115.70      117.81     12.25 o 
 -11   5  13      238.53      213.47     13.46 o 
 -10   5  13       12.94       16.69     11.46 o 
  -9   5  13      315.05      300.43     13.76 o 
  -8   5  13      123.94      101.67     13.79 o 
  -7   5  13      138.94      141.55     12.91 o 
  -6   5  13      335.05      325.80     14.56 o 
  -5   5  13      393.42      359.66     16.65 o 
  -4   5  13       50.16       48.86     13.53 o 
  -3   5  13      571.35      565.80     20.43 o 
  -2   5  13      123.56      116.54     16.19 o 
  -1   5  13      166.41      161.47     16.20 o 
   0   5  13       79.83       95.74     16.29 o 
   1   5  13       20.86       34.51     14.92 o 
   2   5  13       41.65       35.54     14.52 o 
   3   5  13      447.84      442.90     21.64 o 
   4   5  13       63.43       44.67     17.12 o 
   5   5  13      179.56      211.68     18.15 o 
   6   5  13      271.86      263.47     18.63 o 
   7   5  13       97.32       95.57     16.43 o 
   8   5  13       27.51       35.35     17.93 o 
   9   5  13      363.96      371.29     55.39 o 
  10   5  13       20.70        0.00     39.73 o 
 -21   6  13       98.12      104.82     28.56 o 
 -20   6  13       27.23       36.06     25.94 o 
 -19   6  13      169.04      180.36     23.83 o 
 -18   6  13       96.29      100.28     23.76 o 
 -17   6  13      105.60      120.95     18.34 o 
 -16   6  13       39.02       36.48     14.00 o 
 -15   6  13      346.08      306.72     17.26 o 
 -14   6  13      421.76      415.49     17.94 o 
 -13   6  13      431.74      429.69     19.59 o 
 -12   6  13       38.57       40.98     15.42 o 
 -11   6  13        7.25       17.08     12.76 o 
 -10   6  13      106.33       90.07     13.98 o 
  -9   6  13      139.23      143.65     14.90 o 
  -8   6  13      145.47      143.72     15.15 o 
  -7   6  13      400.72      429.04     17.65 o 
  -6   6  13     1577.22     1602.03     26.33 o 
  -5   6  13      327.64      334.04     15.50 o 
  -4   6  13      398.65      355.25     15.49 o 
  -3   6  13       81.58       72.27     13.81 o 
  -2   6  13      255.87      263.15     16.28 o 
  -1   6  13      250.58      254.19     18.09 o 
   0   6  13        0.47       18.44     16.51 o 
   1   6  13      238.78      220.24     21.69 o 
   2   6  13      199.27      192.16     22.06 o 
   3   6  13       82.85      109.39     17.98 o 
   4   6  13        7.92        9.03     17.64 o 
   5   6  13       25.03       13.63     18.58 o 
   6   6  13      156.03      175.09     20.61 o 
   7   6  13      310.85      346.43     22.92 o 
   8   6  13      131.07      105.34     33.62 o 
 -19   7  13       44.45       45.99     27.09 o 
 -18   7  13       26.28        8.41     35.32 o 
 -17   7  13      289.34      281.67     22.52 o 
 -16   7  13       94.44       98.73     20.04 o 
 -15   7  13      316.36      329.74     19.65 o 
 -14   7  13      291.91      297.81     19.50 o 
 -13   7  13      327.23      325.33     19.05 o 
 -12   7  13       43.46       30.16     14.54 o 
 -11   7  13       14.88       14.98     13.99 o 
 -10   7  13      177.86      177.28     16.65 o 
  -9   7  13        9.84       10.56     13.67 o 
  -8   7  13      174.49      194.97     16.46 o 
  -7   7  13       86.61       82.34     14.85 o 
  -6   7  13      123.31      119.34     15.36 o 
  -5   7  13      137.69      151.90     15.41 o 
  -4   7  13      173.34      178.26     13.93 o 
  -3   7  13      623.93      651.53     19.05 o 
  -2   7  13       45.10       42.36     14.13 o 
  -1   7  13       17.90       22.98     15.63 o 
   0   7  13       95.75      114.98     17.72 o 
   1   7  13      295.31      302.61     20.50 o 
   2   7  13       85.07       80.62     19.79 o 
   3   7  13      366.03      420.42     25.95 o 
   4   7  13      234.97      242.19     23.04 o 
   5   7  13      612.72      681.53     29.92 o 
   6   7  13      188.04      213.23     51.76 o 
 -17   8  13       18.89       22.08     23.40 o 
 -16   8  13      132.46      164.97     23.41 o 
 -15   8  13        7.35       14.49     23.79 o 
 -14   8  13      105.98      128.57     21.46 o 
 -13   8  13        6.77        0.00     20.66 o 
 -12   8  13       45.83       53.18     17.06 o 
 -11   8  13       47.69       43.95     17.54 o 
 -10   8  13      180.97      199.69     19.52 o 
  -9   8  13      100.45      107.18     19.86 o 
  -8   8  13       71.64       61.91     18.61 o 
  -7   8  13       63.92       63.85     17.67 o 
  -6   8  13       29.95       28.90     15.93 o 
  -5   8  13       16.04       15.00     14.73 o 
  -4   8  13       40.28       40.42     14.70 o 
  -3   8  13      103.35      119.16     15.92 o 
  -2   8  13       56.77       52.71     17.52 o 
  -1   8  13      295.18      298.66     21.52 o 
   0   8  13       36.48       51.02     16.72 o 
   1   8  13       24.13       27.66     16.50 o 
   2   8  13      292.78      319.82     20.70 o 
   3   8  13      249.79      277.85     34.30 o 
 -13   9  13      274.71      318.20     50.61 o 
 -12   9  13      285.67      262.48     43.44 o 
 -11   9  13      199.32      183.89     27.86 o 
 -10   9  13       57.82       55.43     17.50 o 
  -9   9  13      150.05      153.79     19.64 o 
  -8   9  13      155.44      158.60     21.40 o 
  -7   9  13       44.49       58.61     21.00 o 
  -6   9  13       97.76       92.20     21.17 o 
  -5   9  13       88.18      107.51     21.91 o 
  -4   9  13       35.43       37.54     24.34 o 
  -3   9  13      132.51      135.61     27.45 o 
  -2   9  13       96.53      118.95     22.27 o 
  -1   9  13      635.69      688.37     32.16 o 
   0   9  13      420.74      401.67     50.01 o 
 -23   0  14      133.34      130.58     46.59 o 
 -22   0  14        2.90        5.65     29.78 o 
 -21   0  14      170.17      186.44     23.97 o 
 -20   0  14      107.49       79.30     21.37 o 
 -19   0  14     1543.21     1653.86     60.23 o 
 -18   0  14      205.15      202.60     27.98 o 
 -17   0  14       68.55       62.17     25.39 o 
 -16   0  14        9.46        7.64     24.54 o 
 -15   0  14      430.05      396.67     31.20 o 
 -14   0  14      297.48      293.59     27.95 o 
 -13   0  14       93.32      100.55     23.81 o 
 -12   0  14      436.54      446.98     30.15 o 
 -11   0  14       91.77       89.80     17.43 o 
 -10   0  14        0.44        7.08     16.89 o 
  -9   0  14      620.11      611.02     32.84 o 
  -8   0  14      120.07      142.28     26.15 o 
  -7   0  14      394.02      391.64     21.35 o 
  -6   0  14      753.38      694.91     24.92 o 
  -5   0  14     2052.43     1916.63     36.18 o 
  -4   0  14     1174.24     1125.65     24.88 o 
  -3   0  14        4.84        5.17     14.58 o 
  -2   0  14      231.72      237.74     19.90 o 
  -1   0  14      445.93      392.11     22.93 o 
   0   0  14      315.39      326.09     22.15 o 
   1   0  14      867.07      895.65     29.58 o 
   2   0  14       24.78       18.37     19.08 o 
   3   0  14      682.34      679.36     28.92 o 
   4   0  14      366.40      387.47     24.63 o 
   5   0  14        0.54        8.65     21.04 o 
   6   0  14      274.10      256.55     24.39 o 
   7   0  14        0.01        0.00     21.85 o 
   8   0  14        8.11       12.83     21.71 o 
   9   0  14      585.12      616.35     33.16 o 
  10   0  14      134.20      109.06     48.68 o 
 -23   1  14       53.16       51.00     26.58 o 
 -22   1  14       21.32       19.16     19.65 o 
 -21   1  14     1094.00     1227.70     32.38 o 
 -20   1  14      139.97      141.18     20.08 o 
 -19   1  14      351.72      346.05     18.95 o 
 -18   1  14       86.98       71.92     17.26 o 
 -17   1  14      487.58      455.39     22.24 o 
 -16   1  14       44.72       41.23     17.06 o 
 -15   1  14     1204.45     1174.84     28.58 o 
 -14   1  14      604.61      612.87     23.04 o 
 -13   1  14      205.32      179.43     18.97 o 
 -12   1  14      751.17      746.66     20.72 o 
 -11   1  14      252.15      239.71     16.53 o 
 -10   1  14       59.58       55.00     13.84 o 
  -9   1  14      566.74      501.00     18.82 o 
  -8   1  14      175.07      149.41     13.69 o 
  -7   1  14      575.45      568.27     17.56 o 
  -6   1  14      504.83      490.43     15.24 o 
  -5   1  14      397.48      403.58     13.54 o 
  -4   1  14      117.46      118.08     11.51 o 
  -3   1  14      182.77      161.63     13.22 o 
  -2   1  14      343.04      361.39     15.64 o 
  -1   1  14      114.10       94.26     13.30 o 
   0   1  14        2.02        0.00     12.93 o 
   1   1  14       25.42       35.83     13.61 o 
   2   1  14      325.67      357.14     16.88 o 
   3   1  14       96.00       88.96     15.05 o 
   4   1  14      408.70      347.57     18.52 o 
   5   1  14      360.67      389.02     19.18 o 
   6   1  14       81.88       69.54     15.45 o 
   7   1  14       36.88       25.24     15.12 o 
   8   1  14      480.94      462.97     20.48 o 
   9   1  14      118.58      121.62     19.20 o 
  10   1  14       36.89       22.90     31.82 o 
 -24   2  14       63.04       21.12     39.76 o 
 -23   2  14       13.92       26.06     39.72 o 
 -22   2  14      107.08      112.36     24.52 o 
 -21   2  14       78.91       98.17     22.12 o 
 -20   2  14      211.08      220.68     21.68 o 
 -19   2  14       40.73       54.45     18.88 o 
 -18   2  14       14.44       25.33     14.62 o 
 -17   2  14      311.83      327.02     21.31 o 
 -16   2  14      320.11      316.53     20.92 o 
 -15   2  14        3.76       11.13     16.36 o 
 -14   2  14      157.73      159.44     17.40 o 
 -13   2  14      617.36      573.11     19.81 o 
 -12   2  14      105.04       91.57     14.94 o 
 -11   2  14      643.61      597.90     19.84 o 
 -10   2  14      335.69      341.00     15.30 o 
  -9   2  14      700.09      649.32     17.97 o 
  -8   2  14      393.70      420.98     16.33 o 
  -7   2  14      884.01      839.64     19.74 o 
  -6   2  14      829.91      802.02     19.64 o 
  -5   2  14      270.50      266.46     15.71 o 
  -4   2  14     1121.16     1121.26     18.49 o 
  -3   2  14      121.72      114.57     12.32 o 
  -2   2  14      335.21      341.98     14.63 o 
  -1   2  14       90.61       88.54     13.68 o 
   0   2  14      474.35      494.46     17.44 o 
   1   2  14      132.83      138.34     15.20 o 
   2   2  14     1019.83     1012.83     23.07 o 
   3   2  14      178.60      168.96     15.65 o 
   4   2  14      303.77      296.49     17.28 o 
   5   2  14      112.77      112.44     15.98 o 
   6   2  14       86.52      101.91     15.79 o 
   7   2  14      335.68      342.29     21.37 o 
   8   2  14      111.02      118.74     20.82 o 
   9   2  14      183.85      225.39     21.02 o 
  10   2  14      598.31      747.39     73.19 o 
 -23   3  14       27.10        3.89     43.29 o 
 -22   3  14      190.84      210.28     25.62 o 
 -21   3  14       65.79       91.32     21.68 o 
 -20   3  14      301.59      303.39     26.81 o 
 -19   3  14       92.62       97.34     19.13 o 
 -18   3  14      125.41      113.73     18.80 o 
 -17   3  14      149.07      123.62     18.56 o 
 -16   3  14       22.40       18.38     16.16 o 
 -15   3  14      187.52      200.11     18.76 o 
 -14   3  14      447.17      435.03     21.05 o 
 -13   3  14      455.58      393.20     18.08 o 
 -12   3  14      217.64      216.14     16.13 o 
 -11   3  14     1006.09      953.17     20.52 o 
 -10   3  14      432.72      404.21     16.69 o 
  -9   3  14     1097.12     1148.55     22.05 o 
  -8   3  14       72.21       74.19     13.19 o 
  -7   3  14      608.04      646.00     18.65 o 
  -6   3  14      763.42      762.04     19.44 o 
  -5   3  14      128.47      129.59     13.84 o 
  -4   3  14      282.74      263.34     15.43 o 
  -3   3  14       52.60       57.88     13.81 o 
  -2   3  14       40.43       41.71     11.96 o 
  -1   3  14      496.48      532.00     16.87 o 
   0   3  14      129.52      141.72     15.60 o 
   1   3  14      201.10      192.21     16.40 o 
   2   3  14      471.69      470.38     17.19 o 
   3   3  14      196.05      194.44     17.58 o 
   4   3  14      599.73      603.81     22.25 o 
   5   3  14       30.10       33.70     15.99 o 
   6   3  14      702.64      727.99     25.03 o 
   7   3  14        9.06        8.01     17.99 o 
   8   3  14      277.52      307.18     23.17 o 
   9   3  14       27.10       22.14     29.98 o 
 -22   4  14      313.30      302.39     26.66 o 
 -21   4  14      127.66      130.18     24.06 o 
 -20   4  14        8.92       17.05     23.48 o 
 -19   4  14       63.88       68.01     23.38 o 
 -18   4  14       90.54      102.81     18.48 o 
 -17   4  14      103.60      111.53     19.48 o 
 -16   4  14      399.75      386.85     25.31 o 
 -15   4  14       42.02       62.61     20.46 o 
 -14   4  14      402.58      413.29     18.90 o 
 -13   4  14       24.91       21.60     12.53 o 
 -12   4  14      151.25      147.54     14.12 o 
 -11   4  14      511.00      487.18     17.48 o 
 -10   4  14      703.00      689.14     19.28 o 
  -9   4  14      124.80      116.03     13.85 o 
  -8   4  14      330.03      329.46     16.08 o 
  -7   4  14      286.08      265.55     13.92 o 
  -6   4  14      257.62      256.29     14.06 o 
  -5   4  14      120.90      135.27     13.05 o 
  -4   4  14      405.62      424.57     15.80 o 
  -3   4  14      184.29      196.95     15.07 o 
  -2   4  14       89.76       86.09     13.97 o 
  -1   4  14       78.87       61.36     12.87 o 
   0   4  14      260.68      297.80     17.37 o 
   1   4  14      262.51      306.90     17.94 o 
   2   4  14       27.87       21.31     15.05 o 
   3   4  14      192.46      181.71     17.12 o 
   4   4  14      239.80      228.77     20.88 o 
   5   4  14      186.60      197.03     20.21 o 
   6   4  14      338.37      366.30     22.85 o 
   7   4  14       33.66       44.51     19.47 o 
   8   4  14      118.84       88.98     33.12 o 
   9   4  14       28.98       52.92     46.26 o 
 -21   5  14       11.04       11.57     26.77 o 
 -20   5  14       51.57       60.71     23.05 o 
 -19   5  14      381.61      431.33     27.34 o 
 -18   5  14      171.63      150.55     23.48 o 
 -17   5  14       19.75       16.01     19.15 o 
 -16   5  14      408.10      410.91     22.15 o 
 -15   5  14      142.85      137.14     18.14 o 
 -14   5  14      389.04      351.97     16.77 o 
 -13   5  14      748.74      739.37     18.18 o 
 -12   5  14      561.40      553.12     16.84 o 
 -11   5  14      201.64      212.20     15.08 o 
 -10   5  14      259.36      273.36     18.29 o 
  -9   5  14      548.97      557.83     21.33 o 
  -8   5  14      130.67      126.59     17.35 o 
  -7   5  14      100.44       81.86     16.33 o 
  -6   5  14       88.83      100.41     14.88 o 
  -5   5  14      318.14      303.75     16.99 o 
  -4   5  14      219.42      227.34     16.29 o 
  -3   5  14      146.76      150.86     16.55 o 
  -2   5  14      310.35      326.64     19.15 o 
  -1   5  14       23.89       23.26     15.70 o 
   0   5  14      170.58      175.34     17.74 o 
   1   5  14      439.61      428.13     19.48 o 
   2   5  14       74.62       60.44     17.02 o 
   3   5  14      126.65       98.18     18.41 o 
   4   5  14       92.61      119.17     18.87 o 
   5   5  14      114.28      136.79     19.65 o 
   6   5  14       16.92       24.90     20.72 o 
   7   5  14       54.70       34.96     44.15 o 
   8   5  14      117.45      112.93     47.39 o 
 -20   6  14      499.60      561.05     36.27 o 
 -19   6  14       82.94       64.40     25.77 o 
 -18   6  14       26.66       38.78     22.07 o 
 -17   6  14      112.76      121.72     22.19 o 
 -16   6  14      100.10       96.48     16.76 o 
 -15   6  14      373.38      370.49     20.18 o 
 -14   6  14       11.32        9.81     16.37 o 
 -13   6  14      401.11      434.58     20.93 o 
 -12   6  14       50.10       24.61     15.05 o 
 -11   6  14       25.97       14.65     13.92 o 
 -10   6  14       59.68       71.28     14.72 o 
  -9   6  14       18.73       21.64     15.76 o 
  -8   6  14      337.41      328.38     19.27 o 
  -7   6  14      280.77      267.07     17.95 o 
  -6   6  14      466.64      467.07     20.64 o 
  -5   6  14      159.33      161.42     15.77 o 
  -4   6  14       54.44       55.76     14.47 o 
  -3   6  14      172.54      143.55     16.43 o 
  -2   6  14      128.05      126.18     17.08 o 
  -1   6  14      165.62      162.86     18.60 o 
   0   6  14        9.50       10.70     20.20 o 
   1   6  14       63.58       59.40     20.22 o 
   2   6  14        9.72        5.47     20.76 o 
   3   6  14      231.83      238.71     21.44 o 
   4   6  14      100.37      101.21     19.51 o 
   5   6  14       72.84       58.06     32.03 o 
 -17   7  14      431.70      462.65     37.25 o 
 -16   7  14      119.19      108.82     22.81 o 
 -15   7  14       51.56       64.14     17.06 o 
 -14   7  14       55.61       50.81     17.53 o 
 -13   7  14       87.65       97.74     16.58 o 
 -12   7  14       72.57       68.47     15.43 o 
 -11   7  14       36.03       32.20     14.88 o 
 -10   7  14      197.13      210.05     18.02 o 
  -9   7  14      257.33      284.47     17.07 o 
  -8   7  14       61.08       66.04     15.63 o 
  -7   7  14      345.86      387.24     19.09 o 
  -6   7  14      132.15      147.22     17.87 o 
  -5   7  14      155.88      199.21     18.48 o 
  -4   7  14      374.52      393.22     18.52 o 
  -3   7  14      357.58      410.33     18.70 o 
  -2   7  14      124.06      126.44     20.73 o 
  -1   7  14      145.21      152.19     22.15 o 
   0   7  14      115.73      122.32     21.27 o 
   1   7  14       33.38       56.71     20.45 o 
   2   7  14      111.89      145.81     23.35 o 
   3   7  14      351.29      305.53     46.86 o 
 -15   8  14       43.51       28.21     24.22 o 
 -14   8  14       31.29       31.53     21.12 o 
 -13   8  14      126.98      126.75     21.07 o 
 -12   8  14      223.86      232.11     19.71 o 
 -11   8  14      240.44      244.92     20.98 o 
 -10   8  14      286.44      316.30     20.18 o 
  -9   8  14       66.90       51.12     21.57 o 
  -8   8  14      250.62      257.20     22.98 o 
  -7   8  14        1.28        7.36     16.28 o 
  -6   8  14       31.87       34.16     15.40 o 
  -5   8  14      326.53      351.37     18.96 o 
  -4   8  14       61.43       63.80     17.48 o 
  -3   8  14       94.96      105.66     21.12 o 
  -2   8  14      122.30      127.28     19.69 o 
  -1   8  14       36.59       50.03     31.24 o 
   0   8  14       47.68       64.31     39.63 o 
   1   8  14      326.40      342.08     44.91 o 
  -9   9  14       48.57       32.92     28.61 o 
  -8   9  14       22.86       28.26     27.25 o 
  -7   9  14      113.27      105.31     30.50 o 
  -6   9  14       18.73       16.09     37.08 o 
  -5   9  14      147.42      161.70     30.35 o 
  -4   9  14      130.17      135.37     32.36 o 
 -22   0  15      182.06      142.02     44.20 o 
 -21   0  15      225.01      223.64     43.27 o 
 -20   0  15        1.53        0.00     24.11 o 
 -19   0  15       54.93       65.68     25.88 o 
 -18   0  15      422.33      429.25     33.79 o 
 -17   0  15        1.46       16.66     26.31 o 
 -16   0  15       26.89       50.31     25.99 o 
 -15   0  15        6.15       11.65     24.95 o 
 -14   0  15      946.78      946.90     39.16 o 
 -13   0  15      116.87      106.85     23.74 o 
 -12   0  15      142.03      137.92     25.49 o 
 -11   0  15      125.86      121.77     24.06 o 
 -10   0  15      785.62      744.20     35.46 o 
  -9   0  15       32.31       44.98     23.27 o 
  -8   0  15       22.02       17.55     21.55 o 
  -7   0  15       28.14       24.71     22.11 o 
  -6   0  15       94.42      102.17     18.26 o 
  -5   0  15      924.35      881.21     28.51 o 
  -4   0  15      290.04      252.20     22.18 o 
  -3   0  15       13.82       11.73     18.49 o 
  -2   0  15     1116.42     1105.15     33.85 o 
  -1   0  15      357.84      357.55     23.96 o 
   0   0  15      413.91      461.60     25.40 o 
   1   0  15      166.32      147.98     21.43 o 
   2   0  15        2.81        1.46     20.04 o 
   3   0  15       25.71       31.05     20.12 o 
   4   0  15      692.42      688.23     36.33 o 
   5   0  15      200.86      211.00     24.92 o 
   6   0  15      186.04      194.51     25.15 o 
   7   0  15      359.13      358.54     30.05 o 
   8   0  15        3.70       24.51     29.69 o 
 -23   1  15      106.92       93.41     42.29 o 
 -22   1  15      160.91      209.60     23.77 o 
 -21   1  15      200.97      224.72     23.94 o 
 -20   1  15      276.20      259.88     21.77 o 
 -19   1  15      589.04      632.14     25.94 o 
 -18   1  15      201.97      228.36     19.68 o 
 -17   1  15      220.97      198.26     19.60 o 
 -16   1  15       56.68       58.31     18.16 o 
 -15   1  15      100.27      101.71     18.23 o 
 -14   1  15       63.67      100.31     18.09 o 
 -13   1  15       24.85       26.27     16.66 o 
 -12   1  15      466.92      448.12     21.86 o 
 -11   1  15      175.58      159.74     16.09 o 
 -10   1  15      216.00      234.08     16.71 o 
  -9   1  15      338.37      316.92     17.34 o 
  -8   1  15      150.13      149.97     16.03 o 
  -7   1  15      486.00      481.91     17.55 o 
  -6   1  15     1622.99     1484.95     25.06 o 
  -5   1  15       86.55       87.07     15.43 o 
  -4   1  15       22.97       15.16     11.93 o 
  -3   1  15      317.14      297.44     16.06 o 
  -2   1  15       54.08       53.88     13.48 o 
  -1   1  15       32.31       28.34     14.27 o 
   0   1  15      178.74      172.79     14.80 o 
   1   1  15      372.80      381.03     17.71 o 
   2   1  15       73.89       94.33     15.51 o 
   3   1  15      170.21      175.27     15.86 o 
   4   1  15       96.31       80.65     15.87 o 
   5   1  15      282.84      268.65     18.25 o 
   6   1  15       54.83       49.64     16.34 o 
   7   1  15       31.38       21.87     16.07 o 
   8   1  15      163.01      186.15     23.14 o 
   9   1  15      273.88      158.37     48.97 o 
 -23   2  15        0.42        0.00     43.41 o 
 -22   2  15       40.18       58.01     35.70 o 
 -21   2  15      260.93      290.06     22.88 o 
 -20   2  15       42.70       45.76     19.46 o 
 -19   2  15       38.15       51.63     22.64 o 
 -18   2  15      348.67      388.10     22.01 o 
 -17   2  15      115.29      119.58     17.72 o 
 -16   2  15       67.65       98.24     17.35 o 
 -15   2  15       60.22       48.01     16.74 o 
 -14   2  15       41.24       35.10     17.43 o 
 -13   2  15       33.21       30.91     18.35 o 
 -12   2  15      145.78      157.47     16.36 o 
 -11   2  15      414.06      425.09     19.23 o 
 -10   2  15      547.39      564.78     20.84 o 
  -9   2  15      216.58      219.44     15.23 o 
  -8   2  15      273.22      230.82     15.49 o 
  -7   2  15      997.10      978.15     21.88 o 
  -6   2  15      777.80      747.56     20.12 o 
  -5   2  15       98.59       95.33     14.05 o 
  -4   2  15     1290.22     1253.81     22.00 o 
  -3   2  15      164.59      171.49     13.15 o 
  -2   2  15      109.16       86.39     13.09 o 
  -1   2  15      425.67      447.57     19.89 o 
   0   2  15      727.13      758.04     22.93 o 
   1   2  15      135.56      171.66     17.91 o 
   2   2  15      499.50      492.77     19.21 o 
   3   2  15      291.81      298.98     17.73 o 
   4   2  15       77.43       67.05     14.78 o 
   5   2  15        8.98       10.17     14.90 o 
   6   2  15      153.61      149.96     19.70 o 
   7   2  15      222.30      209.10     21.31 o 
   8   2  15       19.22       21.02     26.08 o 
 -22   3  15       12.75        0.00     41.38 o 
 -21   3  15      147.04      166.09     27.27 o 
 -20   3  15      147.99      150.51     20.52 o 
 -19   3  15      508.89      590.75     30.51 o 
 -18   3  15      166.16      216.03     22.93 o 
 -17   3  15      135.90      140.86     23.72 o 
 -16   3  15      166.94      159.28     19.26 o 
 -15   3  15      160.23      171.98     18.79 o 
 -14   3  15      107.18       92.24     17.32 o 
 -13   3  15        5.61        5.09     14.16 o 
 -12   3  15      807.58      799.24     23.00 o 
 -11   3  15      960.12      955.14     24.00 o 
 -10   3  15      602.55      606.43     18.51 o 
  -9   3  15      330.98      314.80     16.45 o 
  -8   3  15      147.05      174.47     14.85 o 
  -7   3  15       35.18       32.39     13.74 o 
  -6   3  15       87.45       83.29     14.46 o 
  -5   3  15       42.79       38.07     13.88 o 
  -4   3  15       78.84       86.58     14.21 o 
  -3   3  15      364.39      373.20     17.28 o 
  -2   3  15       89.89       99.52     14.70 o 
  -1   3  15       26.06       18.96     12.61 o 
   0   3  15       87.95       83.49     13.75 o 
   1   3  15       37.29       39.24     14.86 o 
   2   3  15      107.84      131.88     21.05 o 
   3   3  15       57.58       43.15     19.13 o 
   4   3  15      206.68      213.05     19.59 o 
   5   3  15      269.93      259.69     21.21 o 
   6   3  15       29.23       36.37     19.56 o 
   7   3  15       67.05       63.89     29.80 o 
   8   3  15       17.06        0.00     45.07 o 
 -21   4  15      147.48      127.10     45.42 o 
 -20   4  15      228.79      261.09     25.29 o 
 -19   4  15       19.47       36.95     19.19 o 
 -18   4  15       18.92       16.82     19.58 o 
 -17   4  15      652.32      745.90     31.34 o 
 -16   4  15        5.93        8.25     19.25 o 
 -15   4  15      470.87      448.14     22.67 o 
 -14   4  15      272.25      283.53     18.03 o 
 -13   4  15      437.20      461.85     20.02 o 
 -12   4  15       63.92       63.08     15.85 o 
 -11   4  15       10.92        9.42     13.48 o 
 -10   4  15       34.11       32.48     13.49 o 
  -9   4  15       72.79       68.08     13.60 o 
  -8   4  15      189.01      179.98     15.69 o 
  -7   4  15       50.56       48.19     12.72 o 
  -6   4  15       76.64       66.13     13.04 o 
  -5   4  15      121.53      130.95     13.83 o 
  -4   4  15       56.11       63.17     13.24 o 
  -3   4  15       38.73       34.32     14.17 o 
  -2   4  15      416.77      424.19     20.09 o 
  -1   4  15      272.72      283.47     17.72 o 
   0   4  15       24.87       19.99     14.56 o 
   1   4  15      384.17      389.71     19.03 o 
   2   4  15      247.53      242.46     17.62 o 
   3   4  15      358.86      336.37     21.19 o 
   4   4  15       73.24       51.03     20.70 o 
   5   4  15        5.25        0.00     21.48 o 
   7   4  15       24.98       32.31     41.54 o 
 -20   5  15      184.11      240.83     32.00 o 
 -19   5  15       35.15       44.16     24.96 o 
 -18   5  15       13.37        9.80     26.31 o 
 -17   5  15      114.72      140.53     23.51 o 
 -16   5  15      270.35      266.20     24.94 o 
 -15   5  15      226.96      235.41     21.29 o 
 -14   5  15      295.83      249.96     20.37 o 
 -13   5  15      302.27      283.27     16.17 o 
 -12   5  15      290.07      310.09     18.85 o 
 -11   5  15        4.39        3.39     15.04 o 
 -10   5  15       19.28       14.54     15.45 o 
  -9   5  15       83.99       96.05     16.59 o 
  -8   5  15      289.03      295.67     19.28 o 
  -7   5  15      444.75      447.13     21.40 o 
  -6   5  15      549.87      545.24     19.53 o 
  -5   5  15      448.74      417.00     18.16 o 
  -4   5  15      227.35      213.16     16.46 o 
  -3   5  15        0.78        4.61     15.51 o 
  -2   5  15       57.04       61.33     16.07 o 
  -1   5  15      101.71       97.95     18.12 o 
   0   5  15      153.03      191.95     18.81 o 
   1   5  15      191.87      197.67     19.00 o 
   2   5  15       32.85       39.82     19.27 o 
   3   5  15       75.23       88.43     18.74 o 
   4   5  15      136.52      120.70     20.66 o 
 -18   6  15      365.02      333.37     43.95 o 
 -17   6  15      136.76      122.16     35.11 o 
 -16   6  15       32.41       44.61     26.75 o 
 -15   6  15      127.87      128.78     24.01 o 
 -14   6  15      224.04      221.99     19.94 o 
 -13   6  15      147.53      159.48     18.17 o 
 -12   6  15       41.96       29.58     16.34 o 
 -11   6  15      169.40      179.98     18.37 o 
 -10   6  15       96.04       96.88     17.81 o 
  -9   6  15       45.48       50.17     15.82 o 
  -8   6  15      101.19       97.59     16.22 o 
  -7   6  15        9.05       11.83     16.70 o 
  -6   6  15      100.48       94.03     17.48 o 
  -5   6  15       54.84       57.85     17.54 o 
  -4   6  15      159.02      141.25     16.93 o 
  -3   6  15       58.61       57.21     16.00 o 
  -2   6  15       92.52       98.77     17.03 o 
  -1   6  15      179.86      203.07     19.40 o 
   0   6  15      186.88      185.62     23.40 o 
   1   6  15       60.34       51.07     21.05 o 
   2   6  15       29.46       16.41     19.20 o 
 -16   7  15      127.67      113.18     22.29 o 
 -15   7  15       78.85      108.19     20.53 o 
 -14   7  15      106.89      102.70     21.18 o 
 -13   7  15       50.53       50.80     17.95 o 
 -12   7  15      169.95      211.11     20.04 o 
 -11   7  15      184.73      211.47     21.68 o 
 -10   7  15      276.67      274.00     23.00 o 
  -9   7  15      277.18      280.83     20.94 o 
  -8   7  15      605.82      643.99     23.95 o 
  -7   7  15       73.85       71.90     17.25 o 
  -6   7  15       77.77       61.86     17.60 o 
  -5   7  15      414.95      472.50     22.91 o 
  -4   7  15      369.99      400.49     22.23 o 
  -3   7  15       71.85       74.09     16.00 o 
  -2   7  15      185.58      208.94     22.78 o 
  -1   7  15      102.64      140.64     24.95 o 
   0   7  15      108.72      112.82     37.67 o 
   1   7  15      139.29      182.57     41.50 o 
 -11   8  15      303.32      351.84     46.44 o 
 -10   8  15       23.72       20.80     32.65 o 
  -9   8  15      129.76      159.46     31.25 o 
  -8   8  15       72.21       87.19     28.44 o 
  -7   8  15        9.31       14.83     21.59 o 
  -6   8  15      240.62      273.42     25.74 o 
  -5   8  15      191.02      164.27     23.38 o 
  -4   8  15      138.43      152.21     30.46 o 
  -3   8  15       20.16       40.62     40.18 o 
 -21   0  16       11.89       27.23     40.25 o 
 -20   0  16     1136.23     1100.92     49.37 o 
 -19   0  16       84.78       89.37     30.39 o 
 -18   0  16       53.59       43.60     25.55 o 
 -17   0  16      917.54     1001.58     41.84 o 
 -16   0  16      119.18      149.66     28.40 o 
 -15   0  16      257.35      246.97     30.63 o 
 -14   0  16      391.53      384.65     31.68 o 
 -13   0  16        0.07        5.23     25.66 o 
 -12   0  16       77.67       95.43     25.24 o 
 -11   0  16      264.38      256.78     31.35 o 
 -10   0  16      372.67      331.92     30.21 o 
  -9   0  16      656.80      625.71     35.31 o 
  -8   0  16      369.76      387.44     31.75 o 
  -7   0  16      123.58      131.90     27.81 o 
  -6   0  16       28.67       52.54     25.74 o 
  -5   0  16       46.20       55.92     23.94 o 
  -4   0  16       32.51       35.29     19.97 o 
  -3   0  16      303.17      278.79     23.28 o 
  -2   0  16      169.42      118.06     26.12 o 
  -1   0  16      154.50      166.77     22.56 o 
   0   0  16        0.72        9.09     20.38 o 
   1   0  16      123.46      137.34     21.31 o 
   2   0  16       21.92        0.76     21.25 o 
   3   0  16        2.81        6.71     22.21 o 
   4   0  16     1482.60     1597.61     41.94 o 
   5   0  16      214.26      221.75     27.28 o 
   6   0  16       16.59       30.63     25.29 o 
   7   0  16      162.10       96.14     46.72 o 
 -22   1  16      212.05      226.36     47.03 o 
 -21   1  16      296.45      305.86     31.32 o 
 -20   1  16      407.12      401.42     25.26 o 
 -19   1  16       46.99       25.50     19.02 o 
 -18   1  16      330.36      312.43     22.14 o 
 -17   1  16      144.00      129.53     18.70 o 
 -16   1  16       49.51       49.97     17.35 o 
 -15   1  16       66.20       46.12     17.64 o 
 -14   1  16       85.15       89.96     18.28 o 
 -13   1  16      138.22      142.96     19.35 o 
 -12   1  16      545.11      565.66     24.49 o 
 -11   1  16      219.26      222.37     17.23 o 
 -10   1  16      117.20       94.04     16.24 o 
  -9   1  16      126.62      116.92     16.79 o 
  -8   1  16       25.20       23.72     15.59 o 
  -7   1  16      243.79      225.29     20.43 o 
  -6   1  16      260.24      255.76     18.78 o 
  -5   1  16      478.51      486.52     20.33 o 
  -4   1  16      186.15      165.63     17.76 o 
  -3   1  16       99.69       90.57     13.23 o 
  -2   1  16       53.25       53.08     14.64 o 
  -1   1  16      574.48      554.86     21.57 o 
   0   1  16       10.07       27.28     16.93 o 
   1   1  16        9.57       14.80     16.62 o 
   2   1  16      258.36      264.06     18.27 o 
   3   1  16       52.67       47.54     15.83 o 
   4   1  16       72.56       80.83     16.51 o 
   5   1  16       28.87       24.17     16.27 o 
   6   1  16      182.15      205.11     20.05 o 
   7   1  16      407.86      417.76     39.53 o 
 -22   2  16      222.96      200.43     41.32 o 
 -21   2  16      144.94      151.50     48.24 o 
 -20   2  16      186.30      188.51     24.25 o 
 -19   2  16      121.89      110.79     24.48 o 
 -18   2  16       51.88       41.52     19.29 o 
 -17   2  16      169.25      156.23     19.32 o 
 -16   2  16       17.02       21.22     17.54 o 
 -15   2  16       27.85       26.86     17.09 o 
 -14   2  16       16.10       11.02     17.85 o 
 -13   2  16       95.06      100.10     19.41 o 
 -12   2  16       16.08       23.86     15.39 o 
 -11   2  16      267.47      276.17     17.93 o 
 -10   2  16       78.63       85.65     16.31 o 
  -9   2  16       28.81       24.84     14.68 o 
  -8   2  16       58.94       62.77     16.39 o 
  -7   2  16       71.95       96.71     14.81 o 
  -6   2  16     1103.84     1098.68     23.98 o 
  -5   2  16      126.17      113.78     15.35 o 
  -4   2  16      110.75      124.38     13.91 o 
  -3   2  16      224.38      229.58     16.30 o 
  -2   2  16      337.14      360.49     19.98 o 
  -1   2  16        1.14        0.00     14.11 o 
   0   2  16      387.57      364.33     20.77 o 
   1   2  16       27.17        6.85     16.69 o 
   2   2  16        7.25       13.60     17.04 o 
   3   2  16       44.21       29.59     16.91 o 
   4   2  16       66.95       45.41     15.36 o 
   5   2  16       53.52       53.11     16.27 o 
   6   2  16       18.35       32.17     31.21 o 
 -20   3  16      255.91      279.54     32.93 o 
 -19   3  16       53.10       79.95     24.48 o 
 -18   3  16       67.57       72.16     22.24 o 
 -17   3  16       51.76       34.88     17.76 o 
 -16   3  16      531.98      553.55     24.82 o 
 -15   3  16      336.00      358.76     22.87 o 
 -14   3  16       53.03       71.08     17.94 o 
 -13   3  16       80.72       90.51     16.39 o 
 -12   3  16       93.76       95.41     16.37 o 
 -11   3  16     1163.33     1123.24     26.88 o 
 -10   3  16       40.55       30.36     15.22 o 
  -9   3  16      352.62      375.90     17.25 o 
  -8   3  16       47.47       56.67     15.23 o 
  -7   3  16       10.57       15.99     14.02 o 
  -6   3  16       12.45       21.10     13.49 o 
  -5   3  16      620.77      605.26     20.43 o 
  -4   3  16     1064.76     1057.48     24.79 o 
  -3   3  16      285.01      290.63     17.17 o 
  -2   3  16      309.31      350.36     18.57 o 
  -1   3  16      438.31      405.45     19.02 o 
   0   3  16      267.58      269.02     19.65 o 
   1   3  16      143.84      154.07     19.52 o 
   2   3  16       86.98       95.05     20.51 o 
   3   3  16        7.85        4.72     18.41 o 
   4   3  16       19.09       13.55     19.20 o 
   5   3  16      278.89      280.79     46.45 o 
 -19   4  16      325.60      351.30     34.76 o 
 -18   4  16       30.34       33.33     23.84 o 
 -17   4  16        6.09        7.38     19.62 o 
 -16   4  16      185.92      205.28     25.37 o 
 -15   4  16      393.71      427.41     24.05 o 
 -14   4  16      160.36      158.55     20.38 o 
 -13   4  16       35.04       30.68     15.87 o 
 -12   4  16      394.15      452.62     20.39 o 
 -11   4  16      430.19      419.51     20.71 o 
 -10   4  16      260.12      247.01     16.45 o 
  -9   4  16      629.62      628.52     20.17 o 
  -8   4  16      136.54      135.19     15.75 o 
  -7   4  16       30.73       33.80     13.56 o 
  -6   4  16       98.14      105.73     13.70 o 
  -5   4  16      382.30      388.79     19.24 o 
  -4   4  16      163.49      192.40     17.44 o 
  -3   4  16      121.52      115.87     17.70 o 
  -2   4  16      436.34      418.85     21.22 o 
  -1   4  16      264.64      288.54     18.61 o 
   0   4  16       10.45       22.03     15.75 o 
   1   4  16        2.29        2.66     15.91 o 
   2   4  16       70.33       81.80     22.79 o 
   3   4  16       48.56       41.92     21.90 o 
 -18   5  16       28.52       31.19     24.62 o 
 -17   5  16       48.71       58.33     27.01 o 
 -16   5  16      597.81      683.10     39.49 o 
 -15   5  16      287.82      291.67     32.39 o 
 -14   5  16       43.65       63.66     20.82 o 
 -13   5  16       27.75       17.47     18.69 o 
 -12   5  16      171.16      191.85     21.43 o 
 -11   5  16      236.31      261.81     19.41 o 
 -10   5  16       77.65       82.61     17.32 o 
  -9   5  16      233.21      257.90     19.33 o 
  -8   5  16      124.48      139.92     17.96 o 
  -7   5  16        3.73       17.73     15.78 o 
  -6   5  16      408.64      431.71     22.05 o 
  -5   5  16      166.27      163.60     16.52 o 
  -4   5  16        9.27       16.05     15.72 o 
  -3   5  16      129.70      153.02     16.95 o 
  -2   5  16       14.10       13.34     16.51 o 
  -1   5  16      224.56      227.14     20.68 o 
   0   5  16        8.99        5.33     18.28 o 
   1   5  16       58.72       59.45     22.16 o 
   2   5  16       91.76      105.73     33.28 o 
 -16   6  16      213.82      177.16     39.01 o 
 -15   6  16      619.61      627.63     39.55 o 
 -14   6  16       36.93       35.68     27.53 o 
 -13   6  16      334.24      337.06     23.15 o 
 -12   6  16      129.79      151.48     19.30 o 
 -11   6  16      114.00       98.08     17.65 o 
 -10   6  16       46.24       25.35     16.53 o 
  -9   6  16       93.70       99.90     17.43 o 
  -8   6  16       73.82       72.60     18.46 o 
  -7   6  16      107.24      100.33     18.29 o 
  -6   6  16      341.80      370.31     20.77 o 
  -5   6  16       97.95      105.62     18.60 o 
  -4   6  16       14.53       10.10     15.30 o 
  -3   6  16      264.67      291.08     19.56 o 
  -2   6  16      315.87      324.66     21.29 o 
  -1   6  16       52.24       69.41     26.09 o 
   0   6  16       48.43       25.92     38.77 o 
 -13   7  16       12.37        0.00     18.21 o 
 -12   7  16       19.85       25.68     19.08 o 
 -11   7  16      354.81      401.49     29.50 o 
 -10   7  16       81.06       69.09     21.51 o 
  -9   7  16       24.04       12.03     16.28 o 
  -8   7  16        9.02        9.34     21.01 o 
  -7   7  16      319.54      359.12     25.08 o 
  -6   7  16       13.39        8.48     20.22 o 
  -5   7  16      141.82      154.53     25.42 o 
  -4   7  16       36.38       27.03     27.72 o 
  -3   7  16        3.34        0.00     27.32 o 
 -21   0  17       28.23       17.74     32.58 o 
 -20   0  17       32.14       15.18     42.51 o 
 -19   0  17        4.43       12.43     27.94 o 
 -18   0  17      167.98      196.48     29.94 o 
 -17   0  17      370.67      362.40     32.30 o 
 -16   0  17      338.32      359.56     33.93 o 
 -15   0  17      153.21      122.78     28.10 o 
 -14   0  17        2.85       19.27     23.98 o 
 -13   0  17      342.96      385.86     33.79 o 
 -12   0  17        4.86        0.00     25.75 o 
 -11   0  17      251.52      284.84     29.42 o 
 -10   0  17      195.98      201.58     31.41 o 
  -9   0  17      191.71      165.44     27.08 o 
  -8   0  17       56.04       83.11     28.42 o 
  -7   0  17        7.68        9.86     26.91 o 
  -6   0  17       25.31       18.83     26.62 o 
  -5   0  17       84.60       85.74     26.73 o 
  -4   0  17      205.90      280.22     34.98 o 
  -3   0  17      126.37      108.30     21.53 o 
  -2   0  17        0.06        0.46     19.52 o 
  -1   0  17        0.01        0.00     25.02 o 
   0   0  17       85.42      109.99     37.43 o 
   1   0  17       51.25       45.56     30.91 o 
   2   0  17       45.21       40.81     22.86 o 
   3   0  17       97.60      115.37     23.65 o 
   4   0  17      119.47      108.99     26.72 o 
 -20   1  17      229.04      210.76     30.71 o 
 -19   1  17       32.32       54.05     22.74 o 
 -18   1  17      207.86      193.91     21.89 o 
 -17   1  17      288.51      271.32     22.93 o 
 -16   1  17       81.25       65.37     18.88 o 
 -15   1  17      333.40      358.27     23.50 o 
 -14   1  17       98.50       78.37     18.57 o 
 -13   1  17       34.10       42.36     19.13 o 
 -12   1  17       29.92       22.97     18.52 o 
 -11   1  17      350.31      364.43     22.17 o 
 -10   1  17       14.00       16.23     18.66 o 
  -9   1  17      106.70      111.77     20.09 o 
  -8   1  17      275.37      270.87     20.27 o 
  -7   1  17       96.51      103.75     20.57 o 
  -6   1  17       86.21       97.37     18.85 o 
  -5   1  17      165.60      153.55     18.24 o 
  -4   1  17      137.76      161.98     17.73 o 
  -3   1  17      330.29      355.28     20.38 o 
  -2   1  17      435.99      477.42     24.91 o 
  -1   1  17      128.12      143.86     15.58 o 
   0   1  17       30.03       22.55     16.36 o 
   1   1  17      105.36      127.98     19.01 o 
   2   1  17       48.79       84.27     17.13 o 
   3   1  17      126.84      125.72     18.97 o 
   4   1  17      178.61      196.19     21.73 o 
 -19   2  17       31.37       41.13     26.94 o 
 -18   2  17      375.98      406.67     26.00 o 
 -17   2  17      148.55      145.51     20.93 o 
 -16   2  17      100.96      104.43     20.20 o 
 -15   2  17      217.69      270.28     22.49 o 
 -14   2  17       25.86       36.73     18.47 o 
 -13   2  17       54.57       62.75     19.48 o 
 -12   2  17      213.56      213.99     20.77 o 
 -11   2  17       62.83       77.34     16.70 o 
 -10   2  17      108.86       98.94     16.89 o 
  -9   2  17      293.57      325.10     19.69 o 
  -8   2  17      191.06      205.80     18.25 o 
  -7   2  17      280.78      294.00     19.33 o 
  -6   2  17       19.43       15.06     14.54 o 
  -5   2  17      526.48      540.85     21.89 o 
  -4   2  17      370.80      380.18     21.06 o 
  -3   2  17      238.94      226.76     17.41 o 
  -2   2  17       50.88       46.88     17.33 o 
  -1   2  17      323.80      352.72     20.88 o 
   0   2  17       84.92      106.34     16.88 o 
   1   2  17      441.98      501.46     23.83 o 
   2   2  17       32.81       21.33     17.13 o 
   3   2  17        0.35        0.00     20.86 o 
   4   2  17       39.49       25.84     26.30 o 
 -19   3  17       58.48       67.37     41.89 o 
 -18   3  17       11.93       16.80     32.69 o 
 -17   3  17      438.29      494.68     26.06 o 
 -16   3  17       17.56       19.91     18.83 o 
 -15   3  17       81.88       89.12     20.18 o 
 -14   3  17      603.65      652.29     26.98 o 
 -13   3  17        6.04        8.48     19.33 o 
 -12   3  17      480.70      495.86     21.39 o 
 -11   3  17      113.52      132.02     17.83 o 
 -10   3  17      262.35      277.71     19.12 o 
  -9   3  17      109.32      103.58     17.59 o 
  -8   3  17      533.91      523.96     22.47 o 
  -7   3  17       42.28       34.90     15.07 o 
  -6   3  17       47.89       53.66     14.25 o 
  -5   3  17       48.80       48.72     15.32 o 
  -4   3  17       83.36       87.31     15.62 o 
  -3   3  17      154.22      188.17     17.44 o 
  -2   3  17      145.37      155.97     18.88 o 
  -1   3  17      120.47      120.14     17.37 o 
   0   3  17       29.98       20.14     17.10 o 
   1   3  17       28.60       26.99     18.51 o 
   2   3  17       64.68       64.43     23.03 o 
 -18   4  17      589.90      720.07     52.17 o 
 -17   4  17       87.60       82.55     40.28 o 
 -16   4  17      231.98      230.94     30.30 o 
 -15   4  17       74.95       91.30     20.24 o 
 -14   4  17      401.63      421.20     23.98 o 
 -13   4  17      156.33      160.94     18.08 o 
 -12   4  17      411.45      370.80     21.94 o 
 -11   4  17      308.22      305.27     20.10 o 
 -10   4  17       79.40       76.78     16.89 o 
  -9   4  17      379.94      424.33     19.06 o 
  -8   4  17       77.39       67.24     15.78 o 
  -7   4  17        0.57        9.13     16.61 o 
  -6   4  17      287.53      332.05     19.04 o 
  -5   4  17       89.20       76.11     16.87 o 
  -4   4  17      268.96      256.98     19.07 o 
  -3   4  17      129.75      110.47     15.99 o 
  -2   4  17      692.27      757.48     26.94 o 
  -1   4  17       24.23       17.99     17.23 o 
   0   4  17      301.68      282.00     23.98 o 
   1   4  17       22.91       19.04     27.65 o 
 -15   5  17      447.94      445.96     49.22 o 
 -14   5  17      233.65      235.06     32.27 o 
 -13   5  17       67.66       73.96     20.57 o 
 -12   5  17       87.62       86.63     19.06 o 
 -11   5  17       52.95       42.00     20.02 o 
 -10   5  17       17.17       21.54     16.76 o 
  -9   5  17      224.46      233.93     20.43 o 
  -8   5  17       95.20      100.16     19.40 o 
  -7   5  17      105.49      115.06     19.33 o 
  -6   5  17      160.45      186.35     19.16 o 
  -5   5  17       56.53       58.40     16.57 o 
  -4   5  17      553.95      614.63     22.98 o 
  -3   5  17       61.66       85.29     16.60 o 
  -2   5  17      238.05      294.53     26.86 o 
  -1   5  17       76.96       49.92     30.92 o 
 -13   6  17       85.20       82.57     44.43 o 
 -12   6  17      214.24      191.66     33.70 o 
 -11   6  17       52.43       69.11     20.51 o 
 -10   6  17       61.38       57.45     21.31 o 
  -9   6  17       15.00       14.61     18.36 o 
  -8   6  17       33.35       43.10     18.81 o 
  -7   6  17      158.19      154.27     22.94 o 
  -6   6  17       30.87       24.32     19.59 o 
  -5   6  17       22.16       55.06     27.64 o 
  -4   6  17       28.94       27.64     41.62 o 
  -3   6  17      171.34      179.10     31.85 o 
 -18   0  18       21.93        0.00     43.99 o 
 -17   0  18       40.83       34.10     43.70 o 
 -16   0  18        0.00        0.00     30.77 o 
 -15   0  18       17.79       23.58     27.78 o 
 -14   0  18       31.25       24.05     29.98 o 
 -13   0  18       14.83        2.26     26.38 o 
 -12   0  18        7.14        6.17     25.50 o 
 -11   0  18      153.01      109.89     27.73 o 
 -10   0  18       91.84       75.83     28.80 o 
  -9   0  18       20.23        0.00     26.96 o 
  -8   0  18      288.41      313.91     31.99 o 
  -7   0  18      561.85      673.86     40.90 o 
  -6   0  18        2.33        0.28     26.50 o 
  -5   0  18       47.29       40.35     28.48 o 
  -4   0  18       80.48       83.44     27.79 o 
  -3   0  18       79.36       76.32     27.57 o 
  -2   0  18      371.15      414.75     27.65 o 
  -1   0  18      261.22      308.04     26.68 o 
   0   0  18       15.53       22.99     26.73 o 
   1   0  18       17.37       49.55     44.42 o 
 -18   1  18      178.37      178.45     43.42 o 
 -17   1  18       87.03       93.91     24.86 o 
 -16   1  18      105.92       97.13     22.66 o 
 -15   1  18      132.19      156.30     21.91 o 
 -14   1  18       16.84       19.22     20.50 o 
 -13   1  18       62.53       70.63     17.87 o 
 -12   1  18       54.40       55.43     19.80 o 
 -11   1  18       95.36       81.59     20.55 o 
 -10   1  18       50.69       57.95     19.75 o 
  -9   1  18       12.10        0.45     19.16 o 
  -8   1  18      472.31      452.82     25.75 o 
  -7   1  18      123.62      124.85     20.09 o 
  -6   1  18      479.81      565.87     26.04 o 
  -5   1  18       11.81       21.65     19.72 o 
  -4   1  18      313.70      336.54     24.56 o 
  -3   1  18       45.40       52.44     17.91 o 
  -2   1  18       27.23       13.03     17.13 o 
  -1   1  18      243.45      240.20     21.56 o 
   0   1  18       66.07       87.81     20.39 o 
   1   1  18       19.10       32.88     32.37 o 
 -18   2  18       17.78       21.63     43.77 o 
 -17   2  18       11.63       22.36     26.19 o 
 -16   2  18       61.78       58.00     23.84 o 
 -15   2  18        5.68       17.96     18.22 o 
 -14   2  18       11.79        3.93     20.45 o 
 -13   2  18      100.46      118.47     20.35 o 
 -12   2  18      423.27      447.49     25.18 o 
 -11   2  18      100.28      103.83     17.51 o 
 -10   2  18       61.90       50.73     17.08 o 
  -9   2  18       70.96       84.01     17.64 o 
  -8   2  18       82.71       62.87     17.96 o 
  -7   2  18      704.10      762.81     28.69 o 
  -6   2  18       14.45        5.95     17.98 o 
  -5   2  18       94.28       83.43     18.16 o 
  -4   2  18       17.72       23.19     18.15 o 
  -3   2  18      639.29      678.73     24.89 o 
  -2   2  18        2.82        5.47     16.59 o 
  -1   2  18      245.72      217.37     20.87 o 
   0   2  18       32.02       31.12     18.54 o 
 -17   3  18        2.74        0.75     28.92 o 
 -16   3  18        3.94        0.00     24.53 o 
 -15   3  18       68.07       56.75     25.92 o 
 -14   3  18      261.55      243.98     23.90 o 
 -13   3  18       36.71       41.98     19.49 o 
 -12   3  18      156.26      181.01     18.27 o 
 -11   3  18      614.15      640.29     25.19 o 
 -10   3  18      246.56      275.26     20.34 o 
  -9   3  18       95.80       71.41     18.21 o 
  -8   3  18      328.39      339.03     21.48 o 
  -7   3  18      112.31      106.65     17.98 o 
  -6   3  18      215.92      237.36     18.46 o 
  -5   3  18      267.84      282.76     19.24 o 
  -4   3  18      703.81      709.77     22.92 o 
  -3   3  18      157.11      170.04     23.94 o 
  -2   3  18        3.38        0.00     18.43 o 
  -1   3  18       19.56        0.00     25.30 o 
 -15   4  18      176.00      204.87     30.58 o 
 -14   4  18        5.89        0.19     24.25 o 
 -13   4  18       19.08       35.17     24.10 o 
 -12   4  18      194.48      158.28     23.02 o 
 -11   4  18      273.07      321.46     22.65 o 
 -10   4  18       19.29       38.77     21.50 o 
  -9   4  18      119.48      163.04     22.73 o 
  -8   4  18      112.09      132.12     21.56 o 
  -7   4  18       14.24       18.86     18.05 o 
  -6   4  18       71.69       93.91     22.49 o 
  -5   4  18      659.52      730.83     29.23 o 
  -4   4  18      616.33      634.89     34.05 o 
  -3   4  18       42.41       46.16     23.11 o 
  -2   4  18      150.81      160.24     42.56 o 
 -12   5  18      172.33      151.46     31.32 o 
 -11   5  18       89.47       78.85     30.89 o 
 -10   5  18      123.66      135.78     32.24 o 
  -9   5  18      204.01      171.53     33.95 o 
  -8   5  18       11.80        2.38     36.01 o 
  -7   5  18       17.70       14.20     44.66 o 
  -6   5  18       63.05       51.19     36.83 o 
 -12   0  19       20.86        0.00     43.06 o 
 -11   0  19       93.32       60.56     39.30 o 
 -10   0  19      182.43      191.64     31.75 o 
  -9   0  19       34.87       41.45     42.71 o 
  -8   0  19       79.12       80.01     42.30 o 
  -7   0  19       75.78       74.57     35.80 o 
  -6   0  19        4.26       10.73     36.48 o 
  -5   0  19       71.96       81.92     41.45 o 
 -13   1  19      160.16      165.53     45.66 o 
 -12   1  19        1.66        0.00     37.28 o 
 -11   1  19       96.09       93.04     29.19 o 
 -10   1  19      133.56      137.43     31.46 o 
  -9   1  19        5.72        9.38     25.92 o 
  -8   1  19       13.37       12.39     24.54 o 
  -7   1  19       31.14       41.21     41.52 o 
  -6   1  19      238.98      208.32     46.10 o 
  -5   1  19      129.46      113.52     42.65 o 
  -4   1  19      146.87      137.60     42.82 o 
  -3   1  19       58.16       41.15     41.46 o 
 -14   2  19       10.64        0.00     35.15 o 
 -13   2  19      283.30      322.99     47.60 o 
 -12   2  19      139.80      132.01     41.84 o 
 -11   2  19      392.98      407.79     44.92 o 
 -10   2  19       69.80       83.67     42.34 o 
  -9   2  19      282.32      331.13     46.88 o 
  -8   2  19      294.89      353.08     43.44 o 
  -7   2  19      134.74      179.04     43.28 o 
  -6   2  19      206.53      212.94     46.39 o 
  -5   2  19        6.13       10.08     40.58 o 
  -4   2  19       77.80       89.42     40.25 o 
 -12   3  19      174.99      165.53     37.64 o 
 -11   3  19      312.56      311.96     34.15 o 
 -10   3  19       93.09       79.04     27.69 o 
  -9   3  19      245.14      244.72     30.03 o 
  -8   3  19      149.41      177.46     29.69 o 
  -7   3  19       77.86       50.44     26.16 o 
  -6   3  19      284.22      315.79     41.33 o 
                                                 
